# Supplementary material for: Personalizing the treatment of head and neck cancer in vitro: The 3D-OTC model
Source: BMC Med. 2026 Apr 25;24:270. doi: 10.1186/s12916-026-04883-z (PMC13123083; doi:10.1186/s12916-026-04883-z)
Supplement: Supplementary file 2 — Supplementary Material 2 [file 12916_2026_4883_MOESM2_ESM.xlsx]

## Sheet: Invasive vs. non-invasive
gene	baseMean	log2FoldChange	lfcSE	pvalue	padj	Expression
ADAMTS1	25872468	2366479	0.8569460	414.397	0.002615209	Up-regulated
IL3RA	2621481	2403721	25159781	830.446	0.003054398	Up-regulated
SNAI1	4164783	2178822	0.8097379	833.018	0.003054398	Up-regulated
CXCL6	7847305	2050425	0.8095469	1019.93	0.003205508	Up-regulated
TENT5C	3667762	1934678	0.7959198	1422.29	0.003578324	Up-regulated
CSF3	3067662	2322209	10427541	1543.58	0.003578324	Up-regulated
GEM	29817206	1925116	10201809	2609.11	0.005218229	Up-regulated
RND1	2970161	1832558	0.9488168	3905.84	0.006978458	Up-regulated
CD83	12097474	1310501	0.7572978	7856.68	0.010282036	Up-regulated
GNG11	5281949	1292945	0.9034905	12222.3	0.014152186	Up-regulated
IL1RL1	8667692	1716556	13873467	15012.4	0.015727260	Up-regulated
TNC	441270783	-2351523	0.7962081	58.5756	0.001288664	Down-regulated
CLCA2	353219955	-2349461	0.9133307	163.783	0.001801611	Down-regulated
LY6D	24354470	-3767870	13855948	475.493	0.002615209	Down-regulated
GPX2	95881692	-2139387	12450084	1626.51	0.003578324	Down-regulated
FGL2	8382339	-1998297	13950465	4123.63	0.006978458	Down-regulated
BBOX1	3129675	-2537214	29006816	6412.28	0.010076443	Down-regulated
TREM2	5863591	-2156186	15499284	7048.82	0.010282036	Down-regulated
AMY2A	4380524	-2008891	12737763	7945.21	0.010282036	Down-regulated
TCF4	33894382	-1258232	11878701	9833	0.012018117	Down-regulated
ERG	13434188	-1159989	10805745	14430.8	0.015727260	Down-regulated
SH2D3C	10493906	-1094924	16986269	24741.2	0.024741149	Down-regulated

## Sheet: Expansive vs. non-invasive
gene	baseMean	log2FoldChange	lfcSE	pvalue	padj	Expression
PLA2G7	122152380	2162333	0.8485608	0.0004457208	0.001339739	Up-regulated
VWF	54405096	1459662	0.5720061	0.0004465796	0.001339739	Up-regulated
FOXA1	15092121	1168162	0.6043623	0.0023863155	0.003068120	Up-regulated
STC1	161652337	-2032791	0.7057035	0.0001236380	0.001112742	Down-regulated
EDN1	244992966	-1581969	0.7016976	0.0007837049	0.001763336	Down-regulated
ARFGEF3	51047214	-1658680	0.9230949	0.0014160292	0.002548852	Down-regulated
FSTL3	440080579	-1355431	0.7284211	0.0018090371	0.002713556	Down-regulated
IL1R2	192296094	-1357206	0.9804625	0.0030941833	0.003480956	Down-regulated
TNFRSF13B	3491541	-1203802	10694010	0.0081730555	0.008173056	Down-regulated

## Sheet: Tumor central vs. non-invasive
gene	baseMean	log2FoldChange	lfcSE	pvalue	padj	Expression
CFTR	8430063	1103508	0.8720566	11079.3	0.0110793326	Up-regulated
PDPN	1472864996	-1880516	0.5917524	52.3113	0.0006800468	Down-regulated
NTN4	99979503	-1995563	10430930	413.643	0.0022073123	Down-regulated
ACTA2	239490802	-1958023	0.8278049	600.521	0.0022073123	Down-regulated
CAV1	1230741079	-1398147	0.6515095	679.173	0.0022073123	Down-regulated
TNC	4412707834	-1179336	0.6385229	2024.05	0.0052625380	Down-regulated
STC1	161652337	-1318214	0.8016027	2735.84	0.0057572513	Down-regulated
ADAMTS1	258724682	-1209212	0.8546698	3248.99	0.0057572513	Down-regulated
SMYD2	851513149	-1136718	0.7595936	3776.53	0.0057572513	Down-regulated
FAS	90616798	-1056755	0.6074704	4099.22	0.0057572513	Down-regulated
STC2	985256520	-1026102	0.7881148	4784.05	0.0057572513	Down-regulated
ERG	134341878	-1038468	0.6418679	4871.52	0.0057572513	Down-regulated
FBN1	294096667	-1145142	0.7839200	5540.37	0.0060020704	Down-regulated

## Sheet: Stroma central vs. non-invasive
gene	baseMean	log2FoldChange	lfcSE	pvalue	padj	Expression
SFRP4	71851066	2996687	0.9186800	31.2339	90.0976	Up-regulated
PDGFRA	139255925	2396782	0.8290892	228.433	552.66	Up-regulated
IL3RA	26214808	2973536	15404335	414.243	887.662	Up-regulated
FCGR3A	66914113	2469991	10653080	461.793	962.068	Up-regulated
GZMK	8919964	3339581	15859514	649.278	1298.56	Up-regulated
OGN	44999478	2355787	12184814	720.45	1421.94	Up-regulated
SPI1	23196164	2304459	10119751	769.048	1498.14	Up-regulated
PLA2G7	122152380	2323624	11194238	1192.57	2264.37	Up-regulated
DPT	86023806	2043123	0.8969967	2313.53	4181.09	Up-regulated
CXCL9	80090470	1963701	11062329	3336.97	5688.02	Up-regulated
KIT	26962883	1628600	0.8288124	6284.13	9717.72	Up-regulated
MS4A4A	72984431	1645712	0.9831245	7012.27	10562.7	Up-regulated
VSIG4	37536838	1738008	11640138	7604.49	11293.8	Up-regulated
CXCL10	37064306	1973858	14993931	8338.08	12035.8	Up-regulated
COL5A2	684619355	1593727	0.8496240	8344.85	12035.8	Up-regulated
ASPN	305965243	1716826	0.9576495	10286	13587.6	Up-regulated
PCOLCE	123329746	1490221	0.8755407	12494.1	15748.9	Up-regulated
MCEMP1	12367297	1332373	0.8265446	16006.1	19362.2	Up-regulated
PMP22	248603374	1382541	0.8329258	17527.6	20701.9	Up-regulated
CRISPLD2	149725836	1342661	0.8800128	18680.1	21890.8	Up-regulated
MNDA	46201368	1257561	0.8970245	22902	26223.6	Up-regulated
PDGFRB	381140687	1379218	0.9101647	25280.3	28443	Up-regulated
PTPRC	118010984	1169890	0.7534533	25483.1	28443	Up-regulated
THBS2	384033859	1259881	0.8064698	25598.7	28443	Up-regulated
CD3D	22719926	1206940	0.9495578	28914.5	31428.8	Up-regulated
FBN1	294096667	1159600	0.7533566	29941.6	32080.3	Up-regulated
TRAC	96487098	1173769	0.8276898	33972	35635	Up-regulated
CTSK	593191671	1018286	0.6336702	41027.8	42151.9	Up-regulated
ANPEP	60409166	1090821	0.7336974	41342.3	42186	Up-regulated
GNG11	52819490	1028869	0.7086429	44471.7	45072.7	Up-regulated
TNFRSF9	50980111	1110983	0.8421575	47666.5	47986.4	Up-regulated
CLCA2	3532199552	-7113523	0.7113308	1.77885e-18	1.58653e-16	Down-regulated
COL17A1	5790294440	-6217189	0.6324578	2.11537e-18	1.58653e-16	Down-regulated
MET	1844000027	-6046963	0.6721985	2.16229e-14	1.08114e-12	Down-regulated
GPC1	1798774579	-5419436	0.6378443	6.65873e-14	2.49703e-12	Down-regulated
DST	6468832551	-5364448	0.6452116	1.02042e-12	3.06125e-11	Down-regulated
EPCAM	1306588233	-5806919	0.7006647	7.79707e-12	1.94927e-10	Down-regulated
TNC	4412707834	-5133006	0.6408544	1.69373e-11	3.62943e-10	Down-regulated
EGFR	1487857992	-5263992	0.6868142	8.1087e-11	1.52038e-09	Down-regulated
LY6D	243544698	-6799348	0.9511037	9.46403e-09	1.57734e-07	Down-regulated
SEMA3C	1164441175	-4299226	0.6227788	4.16469e-08	6.24703e-07	Down-regulated
EDN1	244992966	-5451400	0.8118781	1.46991e-06	2.00442e-05	Down-regulated
CAV1	1230741079	-4273919	0.7054540	2.64255e-06	3.30319e-05	Down-regulated
GPX2	958816916	-5722222	0.9157237	4.67371e-06	5.39274e-05	Down-regulated
SOX2	1120640775	-5614503	0.8991975	1.65106e-05	0.0001769	Down-regulated
PLCG2	331105203	-4291623	0.7033752	3.45056e-05	0.000345056	Down-regulated
MALL	929981704	-5493687	0.9082309	9.14479e-05	0.000857324	Down-regulated
ERBB2	394478394	-4195016	0.7657573	0.000116448	0.00102749	Down-regulated
FGFBP1	1361748710	-5832026	10003817	0.000167322	0.00139435	Down-regulated
EHF	567476963	-5390150	0.8967739	0.000274593	0.00216784	Down-regulated
ERG	134341878	-4292718	0.7168753	0.00049358	0.00370185	Down-regulated
SMYD2	851513149	-4058234	0.7756289	0.000682663	0.00487617	Down-regulated
MEST	824654366	-4445525	0.8268927	0.000848873	0.00578777	Down-regulated
MYC	1190615154	-3903236	0.7492779	0.00171096	0.0111585	Down-regulated
AQP3	506637531	-5147745	10372138	0.0134959	0.0820292	Down-regulated
RIDA	239581508	-3601020	0.6976992	0.0136715	0.0820292	Down-regulated
CFAP53	360676072	-4923278	0.9674004	0.015829	0.091321	Down-regulated
PCNA	1792492008	-3510838	0.7180306	0.0192198	0.106777	Down-regulated
BCL2L11	505733331	-3322227	0.6960328	0.07079	0.379232	Down-regulated
CDK1	938287603	-4731206	10072730	0.0774769	0.400742	Down-regulated
GATM	206722919	-3962815	0.8104252	0.0989979	0.49499	Down-regulated
TOP2A	491401405	-4429142	0.9913348	0.197967	0.957904	Down-regulated
MDM2	1747513680	-2879830	0.6513599	0.207481	0.972566	Down-regulated
SOX18	29904617	-3123732	0.6479986	0.236987	1.07722	Down-regulated
CENPF	729331303	-4307710	0.9957857	0.374869	1.65383	Down-regulated
HES4	26322351	-3350155	0.8201741	0.431903	1.85102	Down-regulated
THAP2	100921935	-2483418	0.5595609	0.62584	2.60767	Down-regulated
LAMP3	366271599	-3774692	0.8638882	0.790863	3.2062	Down-regulated
EGFL7	32870777	-3560622	0.8778480	0.891948	3.52085	Down-regulated
ACTG2	1341862191	-2395626	0.5930767	1.28611	4.9466	Down-regulated
DNASE1L3	96959974	-3616633	0.8110856	1.39508	5.23155	Down-regulated
CCNB2	298263321	-4084455	0.9621321	1.4379	5.2606	Down-regulated
FSTL3	440080579	-2972587	0.8042431	3.30411	11.8004	Down-regulated
GPRC5A	547263674	-3893781	11431245	4.09898	14.1955	Down-regulated
MMRN2	158467892	-3222488	0.8150424	4.164	14.1955	Down-regulated
CCDC78	22867467	-3062129	0.7468285	5.76005	19.2002	Down-regulated
RAPGEF3	70065332	-2929627	0.7788864	6.19111	20.1884	Down-regulated
FHL2	1225294722	-2774742	0.7972432	6.78514	21.6547	Down-regulated
FKBP11	256806194	-2333675	0.6327705	7.74871	24.2147	Down-regulated
BAMBI	107180612	-2733324	0.7238435	11.9014	36.433	Down-regulated
ADAMTS1	258724682	-2963335	0.8595676	19.3327	57.998	Down-regulated
UBE2C	288392278	-2910764	0.8977076	30.2683	89.0244	Down-regulated
RTKN2	370590797	-3235417	0.9774569	33.2959	94.2337	Down-regulated
C1orf162	94724207	-2597429	0.7293629	34.1763	94.9342	Down-regulated
MCF2L	88318431	-2249018	0.6112011	40.1499	109.5	Down-regulated
CFB	136004050	-2919071	0.9541225	73.0893	195.775	Down-regulated
SERPINB3	288235062	-4017275	13055732	80.9968	213.149	Down-regulated
PDPN	1472864996	-2171500	0.7011448	105.987	274.105	Down-regulated
FGL2	83823389	-2532390	0.8484260	158.93	404.06	Down-regulated
GATA2	46834708	-2317868	0.7534120	163.094	407.736	Down-regulated
VWA5A	130221439	-1939482	0.6540420	221.389	544.398	Down-regulated
SH2D3C	104939060	-2234656	0.7257280	268.738	634.429	Down-regulated
APOBEC3A	213429045	-2840858	0.9726677	270.69	634.429	Down-regulated
S100A12	200895770	-3664621	14248542	317.217	732.039	Down-regulated
GPC3	184792642	-3345616	14160353	331.768	754.019	Down-regulated
BBOX1	31296745	-2490045	0.8749951	352.286	788.7	Down-regulated
CD83	120974745	-2189678	0.7250089	359.727	793.516	Down-regulated
ALDH1A3	174797079	-2816636	10626286	368.968	802.104	Down-regulated
APCDD1	1028580468	-2662879	11537983	454.447	960.1	Down-regulated
TCF15	31775703	-2705581	10490011	476.388	978.879	Down-regulated
IL1R2	192296094	-2398471	0.9820773	565.874	1147.04	Down-regulated
FBLN1	1201980719	-1966229	0.8491020	817.196	1571.53	Down-regulated
SERPINB2	187520500	-2477675	12963890	1642.47	3079.63	Down-regulated
STC2	985256520	-1732003	0.7971362	1668.54	3089.89	Down-regulated
DERL3	16209193	-1742879	0.6647925	1902.65	3480.45	Down-regulated
CDH16	23607202	-2691786	13375844	2505.22	4459.56	Down-regulated
ARFGEF3	51047214	-2055528	10239654	2527.08	4459.56	Down-regulated
MKI67	442953628	-2087669	11346335	2711.41	4729.21	Down-regulated
PLIN4	27452142	-1888995	0.7628518	2913.06	5022.52	Down-regulated
STEAP4	93852181	-2252696	11362820	4031.2	6767.58	Down-regulated
LGI4	12281346	-1577153	0.6896741	4060.55	6767.58	Down-regulated
FOXA1	15092121	-1785370	0.7540173	4168.2	6870.66	Down-regulated
SLAMF7	62143848	-1990911	0.9481625	4372.31	7057.32	Down-regulated
SNCG	15596416	-1944544	0.9262260	4392.36	7057.32	Down-regulated
KLRB1	25087781	-1558273	0.6824367	4422.59	7057.32	Down-regulated
RGS16	71329309	-1724685	0.7501716	4900.86	7738.2	Down-regulated
DUSP2	42973162	-1592845	0.7264971	5856.3	9150.46	Down-regulated
TREM2	58635911	-1358239	0.6259641	6611.42	10119.5	Down-regulated
CCL5	77057312	-1565531	0.7781446	7041.78	10562.7	Down-regulated
LAG3	26295857	-1464252	0.7968530	8302.4	12035.8	Down-regulated
LTBP2	311154301	-1545887	0.8938937	8668.66	12383.8	Down-regulated
MFAP5	241061473	-1724900	11358581	8974.91	12587	Down-regulated
NPDC1	69909760	-1488375	0.8104663	8978.76	12587	Down-regulated
FOXP3	14146813	-1517937	0.7231517	9485.25	13174	Down-regulated
DIRAS3	18461609	-1619723	0.7944749	9810.45	13395.8	Down-regulated
TM4SF4	10577573	-1934479	0.7992679	9823.58	13395.8	Down-regulated
ACE2	34131791	-1706440	0.8632589	10080.2	13587.6	Down-regulated
S100A1	21120721	-1299352	0.6033174	10231.8	13587.6	Down-regulated
TENT5C	36677615	-1488918	0.8272823	10326.6	13587.6	Down-regulated
TM4SF18	22742070	-1625001	0.6999539	10477	13596.9	Down-regulated
PROX1	49804730	-1591671	0.8753486	10514.9	13596.9	Down-regulated
PTN	164303049	-1481425	0.8205156	11165.9	14315.3	Down-regulated
MTRNR2L11	42458482	-1322504	0.6240904	11472.6	14583.9	Down-regulated
IL1RL1	86676925	-2310240	17604099	12956.5	16195.6	Down-regulated
CLEC10A	12466261	-1369222	0.6782245	14447.5	17910.1	Down-regulated
KRT7	169528376	-1191731	16326421	14688.3	18059.4	Down-regulated
SNCA	55103938	-1453873	0.9234598	15917.2	19362.2	Down-regulated
CAVIN1	1808768958	-1183511	0.7120329	16281.8	19538.2	Down-regulated
SLC26A2	80047538	-1190980	0.6476999	17025.1	20268	Down-regulated
MAMDC2	36705540	-1437809	0.9953497	21022	24444.2	Down-regulated
KCNMA1	285395722	-1500411	11840488	22221.9	25640.7	Down-regulated
COCH	32309733	-1550471	0.9675874	23224.2	26391.1	Down-regulated
UPK3B	10817326	-1628513	13546652	26340.6	29052.1	Down-regulated
CYP4B1	20276686	-1738485	11756405	28228.9	30907.5	Down-regulated
KRT20	6903944	-1626456	0.8575906	29168.3	31476.6	Down-regulated
CD19	9676473	-1457389	0.8413063	30486.8	32432.8	Down-regulated
HPGDS	21958786	-1471996	10249231	32146.2	33957.2	Down-regulated
HAMP	11811748	-1180598	0.6981498	34255.6	35683	Down-regulated
TNFRSF17	19347271	-1327238	0.7661396	40251.8	41639.8	Down-regulated
CYP1A1	19494434	-1138263	0.7405624	49846.6	49846.6	Down-regulated

## Sheet: Invasive vs. expansive
gene	baseMean	log2FoldChange	lfcSE	pvalue	padj	Expression
ADAMTS1	258724682	3349891	0.8267770	4.6197	113.183	Up-regulated
GEM	298172063	3339125	0.8878294	19.8485	194.515	Up-regulated
SNAI1	41647829	2537164	0.7801336	165.576	1332.93	Up-regulated
TENT5C	36677615	2257463	0.7388382	416.714	2041.9	Up-regulated
CXCL6	78473051	2242931	0.7672728	568.984	2534.56	Up-regulated
IL3RA	26214808	2582122	20035866	890.123	3355.08	Up-regulated
STC1	161652337	1968320	0.8662006	2309.96	5672.41	Up-regulated
TMEM174	2706531	1739119	18278362	3087.31	7203.71	Up-regulated
CSF3	30676620	1873165	0.9462042	5736.9	10811.9	Up-regulated
EDN1	244992966	1554352	0.8179666	7968.07	14460.6	Up-regulated
CXCR4	126717669	1647755	0.9563676	10362.2	16924.9	Up-regulated
CD83	120974745	1268779	0.6818776	13358.5	19622.1	Up-regulated
LAG3	26295857	1362285	0.7338012	14128.5	19779.9	Up-regulated
IL1RL1	86676925	1223072	13858446	14956.9	20358	Up-regulated
LGR5	72038523	1389436	0.9646666	25531.9	30633.9	Up-regulated
MFAP5	241061473	1375512	10233253	26257.7	30633.9	Up-regulated
PRDM1	379700253	1216737	0.8095825	29654.3	32452.7	Up-regulated
GNG11	52819490	1095240	0.7507736	36856.9	38425.2	Up-regulated
GPX2	958816916	-4063523	10157691	1.34835	66.0692	Down-regulated
LY6D	243544698	-5115116	13304158	12.087	194.515	Down-regulated
CLCA2	3532199552	-2824902	0.8636326	19.5904	194.515	Down-regulated
AQP3	506637531	-3191201	11885931	190.419	1332.93	Down-regulated
TREM2	58635911	-3894692	14063424	238.162	1458.74	Down-regulated
GATM	206722919	-2868735	10695397	296.873	1616.31	Down-regulated
TNC	4412707834	-1848635	0.7941846	873.781	3355.08	Down-regulated
SH2D3C	104939060	-3238369	12626002	1116.8	3850.23	Down-regulated
SERPINB3	288235062	-3193137	18248946	1178.64	3850.23	Down-regulated
S100A12	200895770	-2997573	18414649	1574.63	4672.74	Down-regulated
DNASE1L3	96959974	-2513855	11321241	1658.51	4672.74	Down-regulated
PLIN4	27452142	-3673128	23698937	1716.52	4672.74	Down-regulated
BBOX1	31296745	-3687834	24814011	2315.27	5672.41	Down-regulated
PLA2G7	122152380	-2449396	17561207	3684.5	8206.39	Down-regulated
ERBB2	394478394	-1638778	0.9101876	4114.65	8632.82	Down-regulated
TCF4	338943825	-1788352	0.9632213	4228.32	8632.82	Down-regulated
CYP1A1	19494434	-2994817	24393093	5533.68	10811.9	Down-regulated
GPC1	1798774579	-1257908	0.7437030	8878.99	15538.2	Down-regulated
PTN	164303049	-1679424	11792240	10092	16924.9	Down-regulated
SOX2	1120640775	-1351740	12803845	12122.6	19161.5	Down-regulated
VWF	54405096	-1628545	10864374	13546	19622.1	Down-regulated
HPGDS	21958786	-2211709	21100243	13615.3	19622.1	Down-regulated
PECAM1	63682675	-1000492	13680649	15512.7	20543.8	Down-regulated
LAMP3	366271599	-1202370	11512162	19464.3	25098.7	Down-regulated
AMY2A	43805239	-1512809	11542538	25833	30633.9	Down-regulated
ERG	134341878	-1180561	0.8825008	26036.8	30633.9	Down-regulated
MCF2L	88318431	-1077124	0.7843728	27841.7	31726.6	Down-regulated
FGL2	83823389	-1231946	11709294	30153.1	32452.7	Down-regulated
DIRAS3	18461609	-1417488	20489978	30465.8	32452.7	Down-regulated
CLIC6	43116583	-1080580	10149146	47782.5	48089.6	Down-regulated
DERL3	16209193	-1213494	16108088	48089.6	48089.6	Down-regulated

## Sheet: Tumor central vs. expansive
gene	baseMean	log2FoldChange	lfcSE	pvalue	padj	Expression
GLYATL1	4699819	1096202	0.8728769	13145.4	0.0134824333	Up-regulated
TNFRSF13B	3491541	1002517	0.7314521	22699.7	0.0226997103	Up-regulated
PTN	164303049	-2183231	0.6535636	33.306	0.0007782063	Down-regulated
GPX2	958816916	-2320605	0.7855177	38.9103	0.0007782063	Down-regulated
TOP2A	491401405	-2424319	0.8704535	100.68	0.0009260158	Down-regulated
GATM	206722919	-1993145	0.6848944	109.938	0.0009260158	Down-regulated
MARCO	24124030	-2122857	0.7724695	115.752	0.0009260158	Down-regulated
PCNA	1792492008	-1799813	0.6250059	146.589	0.0009772573	Down-regulated
UBE2C	288392278	-2015727	0.7275519	202.341	0.0009967272	Down-regulated
MKI67	442953628	-2357085	0.9085479	213.563	0.0009967272	Down-regulated
TREM2	58635911	-1407757	0.4746300	224.264	0.0009967272	Down-regulated
CCDC78	22867467	-1515777	0.5234437	308.973	0.0012358909	Down-regulated
CTSK	593191671	-1619954	0.5962063	355.914	0.0012942342	Down-regulated
CENPF	729331303	-2110085	0.9187316	431.107	0.0014370242	Down-regulated
FKBP11	256806194	-1334943	0.5184337	507.051	0.0015601575	Down-regulated
GPC1	1798774579	-1411417	0.5517508	605.848	0.0017242857	Down-regulated
CDK1	938287603	-2061846	0.9486244	646.607	0.0017242857	Down-regulated
CCNB2	298263321	-1835755	0.8697171	946.744	0.0023668605	Down-regulated
VWF	54405096	-1293887	0.5217175	1140.29	0.0026830373	Down-regulated
FOXA1	15092121	-1162480	0.4758420	1550.07	0.0034446034	Down-regulated
RIDA	239581508	-1325085	0.5859722	1636.35	0.0034449533	Down-regulated
IGSF6	67763891	-1582341	0.7857629	1921.96	0.0038439229	Down-regulated
SOX2	1120640775	-1572014	0.8649767	2383.77	0.0045405112	Down-regulated
FBLN1	1201980719	-1360554	0.7156274	2576.67	0.0046848465	Down-regulated
FGFBP1	1361748710	-1708638	0.9556233	2948.84	0.0051023157	Down-regulated
DNASE1L3	96959974	-1268899	0.6738411	3076.99	0.0051023157	Down-regulated
SLC26A2	80047538	-1116467	0.5220342	3188.95	0.0051023157	Down-regulated
MCF2L	88318431	-1051240	0.4721198	3459.22	0.0053218835	Down-regulated
C15orf48	73356902	-1350914	0.7283304	3599.73	0.0053329346	Down-regulated
PLIN4	27452142	-1142749	0.5885735	4321.17	0.0061730999	Down-regulated
SH2D3C	104939060	-1174173	0.5993601	4666.19	0.0064361242	Down-regulated
CLCA2	3532199552	-1167130	0.6611269	4881.44	0.0065085937	Down-regulated
MRC1	64723876	-1387889	0.9190298	5252.92	0.0067170993	Down-regulated
S100A12	200895770	-1505430	10077215	5373.68	0.0067170993	Down-regulated
AQP3	506637531	-1241520	0.9574899	6286.53	0.0075334840	Down-regulated
TCF4	338943825	-1111035	0.6644616	6447.72	0.0075334840	Down-regulated
SERPINB3	288235062	-1323119	12666393	6591.8	0.0075334840	Down-regulated
HPGDS	21958786	-1028287	0.8126960	9973.21	0.0109054688	Down-regulated
PLA2G7	122152380	-1052232	0.9219595	10087.6	0.0109054688	Down-regulated
ACTA2	239490802	-1154422	0.8507493	11520.1	0.0121263846	Down-regulated

## Sheet: Stroma central vs. expansive
gene	baseMean	log2FoldChange	lfcSE	pvalue	padj	Expression
SFRP4	71851066	3616277	0.9483965	0.635621	2.08296	Up-regulated
DPT	86023806	3376442	0.9387000	4.93397	14.1377	Up-regulated
PDGFRA	139255925	2744816	0.8671878	29.203	66.4038	Up-regulated
COL5A2	684619355	2602167	0.9301091	99.0735	196.826	Up-regulated
ASPN	305965243	2870722	10993046	119.022	227.363	Up-regulated
FBN1	294096667	2355730	0.8197949	153.602	282.553	Up-regulated
CRISPLD2	149725836	2336131	0.9592275	391.681	694.767	Up-regulated
IL3RA	26214808	2916888	14944766	425.068	745.119	Up-regulated
GZMK	8919964	2917506	16715120	798.562	1322.06	Up-regulated
OGN	44999478	2279062	11481750	937.471	1534.98	Up-regulated
C5orf46	61499667	1899469	0.8447423	1320.38	2092.95	Up-regulated
PCOLCE	123329746	2009361	0.9561521	1423.29	2209.06	Up-regulated
THBS2	384033859	1916173	0.8893398	1868.32	2783.8	Up-regulated
PDGFRB	381140687	1987792	10498892	2623.24	3869.92	Up-regulated
VCAN	419373130	1740310	0.9697467	6130.72	8156.04	Up-regulated
FCGR3A	66914113	1646182	10200481	6704.98	8841.08	Up-regulated
TNFRSF9	50980111	1512198	0.9773560	8836.15	11448.6	Up-regulated
CXCL9	80090470	1506158	10790243	10074.9	12830.4	Up-regulated
SPI1	23196164	1278918	0.9387048	19436.5	23168.3	Up-regulated
TRAC	96487098	1260871	0.8815287	20270.2	23781.6	Up-regulated
CXCL10	37064306	1417610	13666054	22978	26336.3	Up-regulated
THY1	192385376	1182728	0.8663123	31490.2	34500.3	Up-regulated
PMP22	248603374	1167516	0.8365725	31818.5	34605.5	Up-regulated
CFHR3	40585982	1061674	0.7079197	34331.9	36809.5	Up-regulated
KIT	26962883	1074324	0.7907756	37336.8	39737	Up-regulated
ANPEP	60409166	1046126	0.7485442	41984.8	43753.4	Up-regulated
STC1	161652337	1098786	0.7486437	42061.2	43753.4	Up-regulated
CLCA2	3532199552	-7495265	0.7135182	6.29114e-21	9.3738e-19	Down-regulated
GPC1	1798774579	-5758941	0.6332407	3.49634e-16	2.60477e-14	Down-regulated
LY6D	243544698	-7966187	0.9445960	1.45293e-13	7.21621e-12	Down-regulated
COL17A1	5790294440	-5454862	0.6348057	2.47273e-13	9.21091e-12	Down-regulated
GPX2	958816916	-7331904	0.8977543	2.68165e-12	7.47921e-11	Down-regulated
EPCAM	1306588233	-5877609	0.7039607	3.01177e-12	7.47921e-11	Down-regulated
MET	1844000027	-5643627	0.6763675	4.43787e-12	9.44632e-11	Down-regulated
DST	6468832551	-5152898	0.6415383	1.91735e-11	3.57107e-10	Down-regulated
TNC	4412707834	-4648922	0.6413994	9.11021e-09	1.50824e-07	Down-regulated
SOX2	1120640775	-6456814	0.8960823	1.62798e-08	2.42569e-07	Down-regulated
EGFR	1487857992	-4718867	0.6877745	5.62844e-08	7.62398e-07	Down-regulated
AQP3	506637531	-6932565	10123984	9.24541e-08	1.14797e-06	Down-regulated
PCNA	1792492008	-4662244	0.7043831	3.30467e-07	3.78766e-06	Down-regulated
ERBB2	394478394	-4643550	0.7623071	1.62455e-06	1.72898e-05	Down-regulated
PLCG2	331105203	-4544384	0.7007157	2.48849e-06	2.4719e-05	Down-regulated
RIDA	239581508	-4454466	0.6878342	4.25886e-06	3.85999e-05	Down-regulated
GATM	206722919	-5262479	0.7897779	4.40402e-06	3.85999e-05	Down-regulated
EHF	567476963	-5830612	0.8851827	1.15295e-05	9.54388e-05	Down-regulated
MYC	1190615154	-4434857	0.7456559	1.27972e-05	0.000100357	Down-regulated
FGFBP1	1361748710	-6033757	10420498	3.51104e-05	0.000261573	Down-regulated
TOP2A	491401405	-5710613	0.9645589	6.72186e-05	0.000476932	Down-regulated
CDK1	938287603	-5841025	0.9896344	8.4945e-05	0.000575309	Down-regulated
DNASE1L3	96959974	-4965053	0.7919709	9.15748e-05	0.000593245	Down-regulated
CCNB2	298263321	-5616071	0.9398996	0.000145366	0.000894346	Down-regulated
SEMA3C	1164441175	-3600551	0.6207225	0.000150058	0.000894346	Down-regulated
CENPF	729331303	-5581658	0.9686706	0.000162317	0.000930199	Down-regulated
CFAP53	360676072	-5618552	0.9547909	0.000174342	0.000962107	Down-regulated
BCL2L11	505733331	-3993251	0.6885348	0.000181709	0.000966953	Down-regulated
MEST	824654366	-4521521	0.8210529	0.000465048	0.00238938	Down-regulated
LAMP3	366271599	-4838246	0.8507827	0.000614887	0.00305394	Down-regulated
ERG	134341878	-4105178	0.7192217	0.00221893	0.0106652	Down-regulated
MDM2	1747513680	-3341054	0.6404100	0.0030758	0.0143217	Down-regulated
FOXA1	15092121	-3492586	0.7049447	0.0299807	0.135367	Down-regulated
MALL	929981704	-4591889	0.9174400	0.0354961	0.155556	Down-regulated
SH2D3C	104939060	-3548383	0.7068392	0.0386541	0.164556	Down-regulated
CCDC78	22867467	-3648155	0.7196279	0.0585886	0.242492	Down-regulated
CAV1	1230741079	-3196315	0.7086117	0.0750579	0.30226	Down-regulated
MCF2L	88318431	-2943290	0.6024973	0.13022	0.510598	Down-regulated
SMYD2	851513149	-3389768	0.7813391	0.160804	0.614355	Down-regulated
S100A12	200895770	-5658044	13179287	0.171076	0.631211	Down-regulated
BAMBI	107180612	-3314801	0.7113450	0.173689	0.631211	Down-regulated
HES4	26322351	-3362127	0.8044758	0.243117	0.862487	Down-regulated
UBE2C	288392278	-3746720	0.8662842	0.261081	0.904676	Down-regulated
THAP2	100921935	-2482347	0.5563128	0.502408	1.70134	Down-regulated
FKBP11	256806194	-2624951	0.6296845	0.64306	2.08296	Down-regulated
TREM2	58635911	-2599311	0.6346645	1.59667	5.06179	Down-regulated
PLIN4	27452142	-3240702	0.7346574	1.68442	5.22871	Down-regulated
ACTG2	1341862191	-2352914	0.5757294	2.05253	6.24137	Down-regulated
ALDH1A3	174797079	-3884622	10319184	4.0659	12.1164	Down-regulated
SERPINB3	288235062	-4866053	12530222	4.26044	12.4472	Down-regulated
EDN1	244992966	-3335341	0.8304231	5.29307	14.8805	Down-regulated
APOBEC3A	213429045	-3691417	0.9740188	5.44828	15.0332	Down-regulated
MMRN2	158467892	-3150473	0.8129994	6.05161	16.3944	Down-regulated
FBLN1	1201980719	-2879313	0.8385499	6.23523	16.5902	Down-regulated
SOX18	29904617	-2634082	0.6454534	6.7721	17.7025	Down-regulated
RTKN2	370590797	-3482350	0.9588906	10.7218	27.5438	Down-regulated
C1orf162	94724207	-2759882	0.7232475	12.4556	31.4557	Down-regulated
GPRC5A	547263674	-3588752	10977826	19.099	47.4293	Down-regulated
GATA2	46834708	-2661855	0.7277624	20.0924	49.0782	Down-regulated
NPDC1	69909760	-2696692	0.8025414	25.2069	60.5779	Down-regulated
ACE2	34131791	-3123912	0.8385865	27.3155	64.6034	Down-regulated
VWA5A	130221439	-2236110	0.6474010	27.8018	64.726	Down-regulated
TCF15	31775703	-3358726	10213753	29.4138	66.4038	Down-regulated
BBOX1	31296745	-2978911	0.8508888	31.5458	70.1541	Down-regulated
RGS16	71329309	-2638147	0.7444696	38.0712	83.4206	Down-regulated
SERPINB2	187520500	-3591324	12524191	38.909	84.0209	Down-regulated
CFB	136004050	-3044964	0.9309979	42.5922	90.6606	Down-regulated
DUSP2	42973162	-2466446	0.7212474	48.2752	101.31	Down-regulated
MKI67	442953628	-3204895	10864907	54.9407	113.697	Down-regulated
EGFL7	32870777	-2777402	0.8831741	57.5951	117.342	Down-regulated
APCDD1	1028580468	-3171963	11753255	58.2775	117.342	Down-regulated
PTN	164303049	-2558121	0.8263931	100.902	197.821	Down-regulated
VWF	54405096	-2066295	0.6639071	113.922	220.446	Down-regulated
CD83	120974745	-2344171	0.7167169	145.005	273.49	Down-regulated
SLC26A2	80047538	-2056457	0.6685438	151.785	282.553	Down-regulated
HAMP	11811748	-2251743	0.6987317	164.67	299.218	Down-regulated
HPGDS	21958786	-3035765	10410296	204.569	367.238	Down-regulated
ABCC11	7455180	-2254618	0.7596477	446.771	774.056	Down-regulated
SNCG	15596416	-2509309	0.8928448	479.456	821.137	Down-regulated
RAPGEF3	70065332	-2058235	0.7752006	712.259	1205.98	Down-regulated
CCL5	77057312	-2060403	0.7895519	728.62	1219.83	Down-regulated
SLAMF7	62143848	-2370046	0.9373572	1043.78	1690.48	Down-regulated
CYP1A1	19494434	-2106466	0.7671592	1128.85	1808.58	Down-regulated
ADAMTS1	258724682	-2054030	0.8588860	1407.65	2207.79	Down-regulated
FHL2	1225294722	-1808110	0.7865223	1464.5	2249.6	Down-regulated
RND1	29701611	-2190867	0.8873375	1495.85	2274.3	Down-regulated
COCH	32309733	-2398183	10008089	1653.73	2488.95	Down-regulated
CDH16	23607202	-2646528	13268176	2785.35	4068.79	Down-regulated
STEAP4	93852181	-2344549	11299164	2923.94	4229.78	Down-regulated
APOLD1	24842844	-1255576	0.5368532	3453.18	4947.34	Down-regulated
DERL3	16209193	-1550149	0.6349336	4104.13	5823.96	Down-regulated
FOXP3	14146813	-1654745	0.7016132	4247.46	5970.48	Down-regulated
FGL2	83823389	-1761673	0.8375118	4360.25	6071.74	Down-regulated
DIRAS3	18461609	-1766736	0.7830192	4998.78	6896.47	Down-regulated
S100A1	21120721	-1379531	0.5942152	5478.15	7488.48	Down-regulated
CPA3	19600558	-1996148	0.7791710	5529.61	7490.11	Down-regulated
BMX	10492392	-1689787	0.7766711	5685.56	7631.97	Down-regulated
KRT7	169528376	-1996958	21634968	6950.92	9084.97	Down-regulated
MS4A6A	84264888	-1403386	0.8696745	9282.04	11922.6	Down-regulated
LGI4	12281346	-1328024	0.6546738	11164	14097	Down-regulated
IL1RL1	86676925	-2330807	18337797	11977.7	14997.2	Down-regulated
FOXJ1	11886675	-1919568	12851173	13930	17296.5	Down-regulated
GPC3	184792642	-1594113	14900117	14162	17439.2	Down-regulated
MTRNR2L11	42458482	-1224781	0.6082469	16505.2	20158	Down-regulated
TCF4	338943825	-1222461	0.7418103	18314.5	22185.8	Down-regulated
LAG3	26295857	-1232641	0.7671256	19098.6	22949.1	Down-regulated
TENT5C	36677615	-1299414	0.7899651	20093.5	23761.4	Down-regulated
CLEC10A	12466261	-1222920	0.6578463	22153	25787.4	Down-regulated
GDF15	39221182	-1313357	17508374	22963.7	26336.3	Down-regulated
UPK3B	10817326	-1712175	13248299	24090	27304	Down-regulated
HLA-DQB2	36891615	-1246469	0.8114557	24188.8	27304	Down-regulated
PROX1	49804730	-1298692	0.8399148	26956	30198.8	Down-regulated
CLIC6	43116583	-1097671	0.7058768	29139.4	32401.3	Down-regulated
TM4SF18	22742070	-1340814	0.6592876	30664.4	33844.4	Down-regulated
BANK1	11448696	-1006836	0.5549154	34339.1	36809.5	Down-regulated
MS4A2	15525757	-1301557	0.7661992	38195.8	40362.9	Down-regulated
TM4SF4	10577573	-1519844	0.7524869	42285.2	43753.4	Down-regulated
FSTL3	440080579	-1033780	0.7491252	42603.9	43779.2	Down-regulated
CYP4B1	20276686	-1571313	11239618	43759.8	44658.9	Down-regulated
KLRC1	29940852	-1030657	0.6771503	45110.2	45723.9	Down-regulated
AGER	11543166	-1049954	0.6778267	46686.3	47001.8	Down-regulated
CCDC39	17561603	-1122182	0.6861866	48619.8	48619.8	Down-regulated

## Sheet: Invasive vs. tumor central
gene	baseMean	log2FoldChange	lfcSE	pvalue	padj	Expression
ADAMTS1	25872468	4367960	0.8946519	0.00607862	0.249224	Up-regulated
CXCL6	7847305	3482289	0.7679419	0.804728	16.4969	Up-regulated
TENT5C	3667762	2814123	0.7582423	21.0696	287.952	Up-regulated
GEM	29817206	3186505	0.9114469	34.3054	351.631	Up-regulated
IL3RA	2621481	3384733	17565162	221.41	1621.02	Up-regulated
FAS	9061680	2159466	0.7201589	248.633	1621.02	Up-regulated
LAG3	2629586	2331476	0.7575740	276.759	1621.02	Up-regulated
MARCO	2412403	2667069	11258595	467.064	1967.98	Up-regulated
GNG11	5281949	2329191	0.8035398	479.996	1967.98	Up-regulated
IL1RL1	8667692	3042426	12237845	911.689	3398.11	Up-regulated
SNAI1	4164783	1976757	0.8252802	1461.16	4992.28	Up-regulated
GATA2	4683471	1749255	0.7521097	1885.56	5946.77	Up-regulated
CAVIN1	180876896	1678998	0.7937434	2067.03	6053.44	Up-regulated
CD83	12097474	1676734	0.7229637	2402.58	6567.05	Up-regulated
LGR5	7203852	2151764	10527516	2625.07	6631.36	Up-regulated
CXCL2	9630115	2140467	10732901	2749.59	6631.36	Up-regulated
CAV1	123074108	1480672	0.7894264	3817.72	8695.93	Up-regulated
OGN	4499948	1252169	15774549	4647.37	10028.5	Up-regulated
RND1	2970161	1745529	0.8967141	5569.35	11417.2	Up-regulated
THBS2	38403386	1735213	0.9132002	6261.45	12224.7	Up-regulated
GLIPR1	25767938	1281263	0.7192662	9363.73	17430.3	Up-regulated
LIF	3839307	1424751	0.8376833	9777.98	17430.3	Up-regulated
CXCR4	12671767	1570349	0.9939469	10605.4	18117.5	Up-regulated
CSF3	3067662	1469880	0.9948909	11225.6	18410	Up-regulated
FBN1	29409667	1357058	0.8530644	15047.4	22632.5	Up-regulated
MFAP5	24106147	1436555	11513923	15890.7	22632.5	Up-regulated
STC1	16165234	1314483	0.8857555	16168.9	22632.5	Up-regulated
ACTA2	23949080	1428757	10365354	16501.5	22632.5	Up-regulated
SERPINB2	18752050	1524272	11145651	16560.3	22632.5	Up-regulated
TFPI	13552326	1156607	0.8910802	25699.1	32586.9	Up-regulated
UBE2C	28839228	1040861	0.9156283	27261.7	32874.4	Up-regulated
COL5A2	68461935	1136138	0.8730834	31763.2	37208.4	Up-regulated
ANPEP	6040917	1000060	0.8855133	35594.7	40030.9	Up-regulated
DUSP2	4297316	1004082	0.7720207	36125.5	40030.9	Up-regulated
RGS16	7132931	1012931	0.7683680	37979.2	40977.6	Up-regulated
CNN1	4967245	1000772	0.9205803	42604.3	44789.1	Up-regulated
LY6D	24354470	-3930204	13860166	328.555	1683.85	Down-regulated
TREM2	5863591	-1577281	14546695	19302.3	25528.9	Down-regulated
TMEM52B	3188000	-1182630	17118811	26228.5	32586.9	Down-regulated
SH2D3C	10493906	-1046381	11941159	45736.1	46879.5	Down-regulated
AMY2A	4380524	-1087082	10820520	49027	49027	Down-regulated

## Sheet: Stroma central vs. tumor centra
gene	baseMean	log2FoldChange	lfcSE	pvalue	padj	Expression
SFRP4	71851066	4285855	0.9546786	0.00614006	0.0695874	Up-regulated
FBN1	294096667	2965732	0.7978720	5.47519	31.0261	Up-regulated
DPT	86023806	3129944	0.9985152	11.9819	56.1908	Up-regulated
PDGFRA	139255925	2876783	0.8525150	14.596	66.1683	Up-regulated
COL5A2	684619355	2968797	0.8688773	20.7175	85.3812	Up-regulated
THBS2	384033859	2852889	0.8693246	28.031	112.124	Up-regulated
OGN	44999478	2923249	11846521	68.7536	222.631	Up-regulated
IL3RA	26214808	3554017	13908421	77.0629	243.734	Up-regulated
ASPN	305965243	2801088	11165773	142.352	403.331	Up-regulated
ACTA2	239490802	2684712	0.9551475	152.717	423.867	Up-regulated
SPI1	23196164	2278137	0.9723054	614.129	1518.33	Up-regulated
GZMK	8919964	3113597	14761402	625.193	1518.33	Up-regulated
PMP22	248603374	2167129	0.8851879	819.332	1921.19	Up-regulated
ANPEP	60409166	1989934	0.7960322	953.347	2125.5	Up-regulated
VCAN	419373130	2288588	0.9357938	1096.48	2405.18	Up-regulated
PCOLCE	123329746	2099629	0.8837870	1339.43	2718.84	Up-regulated
CRISPLD2	149725836	2112622	0.8634712	1403.52	2807.04	Up-regulated
PDGFRB	381140687	2260077	0.9616375	1482.71	2922.45	Up-regulated
GNG11	52819490	1765087	0.7610700	1639.95	3141.32	Up-regulated
C5orf46	61499667	1892230	0.7679833	1800.19	3337.73	Up-regulated
FCGR3A	66914113	2002306	0.9959335	2510.31	4376.94	Up-regulated
TNFRSF9	50980111	1909140	0.9140545	3193.8	5429.46	Up-regulated
CTSK	593191671	1576162	0.6599615	3294.27	5531.12	Up-regulated
SFRP2	206018203	2032800	11185006	4890.11	7917.32	Up-regulated
TRAC	96487098	1726331	0.8557293	5075.32	8120.52	Up-regulated
IL7R	208647800	2122892	11190182	5190.84	8208.77	Up-regulated
CFHR3	40585982	1417468	0.7638896	5698.37	8907.79	Up-regulated
CSF2RA	35942340	1673581	11055205	5862.58	9060.35	Up-regulated
CXCL9	80090470	1720895	10290541	6272.03	9477.74	Up-regulated
THY1	192385376	1712015	0.8538490	6793.59	10042.7	Up-regulated
MS4A4A	72984431	1574614	0.9304516	9164.32	12340.1	Up-regulated
CXCL2	96301153	1662205	0.8935541	9435.45	12580.6	Up-regulated
KIT	26962883	1429688	0.8218025	10145.6	13396.1	Up-regulated
CYTIP	57128128	1402090	0.7581547	10457.5	13675.1	Up-regulated
MRC1	64723876	1653619	0.9779104	11540.2	14667.9	Up-regulated
MPEG1	74622020	1514723	0.9610984	12166.6	15321	Up-regulated
MNDA	46201368	1378214	0.9241291	12638.2	15768.8	Up-regulated
TFPI	135523262	1422103	0.7710329	14553.8	17712.1	Up-regulated
PLA2G7	122152380	1582462	0.9611427	14586.5	17712.1	Up-regulated
PTPRC	118010984	1205022	0.7345848	22558.3	25354.8	Up-regulated
SRPX	182417062	1350597	0.9587636	31908.1	33902.3	Up-regulated
AIF1	90842410	1240505	0.9119863	35547.5	37476.4	Up-regulated
CXCL10	37064306	1375367	11802892	38077.6	39231.5	Up-regulated
LILRB4	15200200	1113739	11327664	40724	41331.8	Up-regulated
CLCA2	3532199552	-5822728	0.7658489	2.61251e-11	3.55301e-09	Down-regulated
COL17A1	5790294440	-4803694	0.6490865	1.50694e-09	1.02472e-07	Down-regulated
LY6D	243544698	-6923217	0.9774418	2.68312e-09	1.21635e-07	Down-regulated
MET	1844000027	-4946467	0.7029738	1.75765e-08	5.97601e-07	Down-regulated
DST	6468832551	-4294877	0.6443963	8.23423e-07	2.23971e-05	Down-regulated
EPCAM	1306588233	-4637230	0.7287841	2.93785e-06	6.65913e-05	Down-regulated
GPC1	1798774579	-4005073	0.6346880	6.74535e-06	0.000131052	Down-regulated
EGFR	1487857992	-3970119	0.6836743	0.000157239	0.00267306	Down-regulated
EHF	567476963	-5004033	0.9407261	0.00294536	0.0445077	Down-regulated
TNC	4412707834	-3467529	0.6501364	0.00346268	0.0470925	Down-regulated
SEMA3C	1164441175	-3243827	0.6182458	0.005946	0.0695874	Down-regulated
GPX2	958816916	-4458762	0.9517555	0.0288594	0.301914	Down-regulated
PLCG2	331105203	-3452962	0.7153341	0.0485465	0.471595	Down-regulated
AQP3	506637531	-4812350	10626690	0.0736605	0.667855	Down-regulated
ERBB2	394478394	-3388328	0.7441807	0.127831	1.08657	Down-regulated
LAMP3	366271599	-3990381	0.9038410	0.157486	1.25988	Down-regulated
SOX2	1120640775	-4147511	0.9874607	0.208396	1.57454	Down-regulated
EDN1	244992966	-3797402	0.8396736	0.325274	2.32828	Down-regulated
MYC	1190615154	-3007468	0.7315984	1.89976	12.9184	Down-regulated
CFAP53	360676072	-3912721	10138548	3.07185	19.8939	Down-regulated
MALL	929981704	-3683970	0.9584622	4.61217	28.5116	Down-regulated
APOBEC3A	213429045	-3736788	0.9476537	4.85448	28.7048	Down-regulated
RIDA	239581508	-2700066	0.7102474	9.58091	52.1202	Down-regulated
ALDH1A3	174797079	-3683764	10273719	10.7521	54.6203	Down-regulated
MEST	824654366	-3041424	0.8297312	10.9051	54.6203	Down-regulated
HES4	26322351	-2753975	0.8261883	11.2454	54.6203	Down-regulated
DNASE1L3	96959974	-3131505	0.8507304	15.2874	67.0674	Down-regulated
BCL2L11	505733331	-2558564	0.6982598	17.6385	74.9635	Down-regulated
SOX18	29904617	-2407506	0.6495546	29.0857	113.019	Down-regulated
FGFBP1	1361748710	-3472294	11240591	31.4947	115.507	Down-regulated
CAV1	1230741079	-2397097	0.6822472	31.9043	115.507	Down-regulated
ERG	134341878	-2711989	0.7463975	32.2741	115.507	Down-regulated
PCNA	1792492008	-2443289	0.7085599	44.232	154.245	Down-regulated
MMRN2	158467892	-2721871	0.8420734	53.9776	183.524	Down-regulated
GPRC5A	547263674	-3283671	11036181	66.936	222.032	Down-regulated
RAPGEF3	70065332	-2460770	0.7918789	79.5789	245.971	Down-regulated
GATM	206722919	-2756068	0.8419541	83.9298	253.655	Down-regulated
EGFL7	32870777	-2642378	0.9043466	98.0799	289.975	Down-regulated
CCNB2	298263321	-2997858	10457452	140.9	403.331	Down-regulated
SMYD2	851513149	-2302887	0.7589580	176.974	481.37	Down-regulated
MDM2	1747513680	-1969883	0.6329896	202.905	541.08	Down-regulated
CDK1	938287603	-2912936	11164321	237.258	620.52	Down-regulated
CENPF	729331303	-2659328	10634123	500.776	1285.01	Down-regulated
BAMBI	107180612	-2032099	0.7248417	568.202	1431.03	Down-regulated
TOP2A	491401405	-2542090	10578187	778.688	1857.92	Down-regulated
THAP2	100921935	-1548856	0.5537770	942.451	2125.5	Down-regulated
FOXA1	15092121	-1979734	0.7286710	952.359	2125.5	Down-regulated
CD83	120974745	-1931618	0.7213075	1177.92	2542.82	Down-regulated
SH2D3C	104939060	-1906834	0.7245213	1225.14	2603.42	Down-regulated
ACE2	34131791	-2214173	0.8861865	1284.6	2673.67	Down-regulated
C1orf162	94724207	-1905747	0.7285824	1297.52	2673.67	Down-regulated
S100A12	200895770	-3077444	14869051	1626.83	3141.32	Down-regulated
ACTG2	1341862191	-1473704	0.5573048	1702.73	3216.27	Down-regulated
RTKN2	370590797	-2221925	0.9880997	1816.12	3337.73	Down-regulated
MCF2L	88318431	-1579767	0.6006199	2226.35	4037.12	Down-regulated
SLAMF7	62143848	-2121334	0.9684117	2342.42	4191.7	Down-regulated
CCL5	77057312	-1782189	0.7977625	2466.67	4356.72	Down-regulated
GATA2	46834708	-1724350	0.7325024	2764.63	4759.36	Down-regulated
CCDC78	22867467	-1749077	0.7389124	3728.79	6130.23	Down-regulated
TCF15	31775703	-2050469	10389161	3741.24	6130.23	Down-regulated
APCDD1	1028580468	-1901681	11015897	6188.27	9456.24	Down-regulated
DERL3	16209193	-1435404	0.6386784	6757.54	10042.7	Down-regulated
PLIN4	27452142	-1606648	0.7546072	7195.97	10523.1	Down-regulated
FSTL3	440080579	-1515749	0.7543029	7601.77	10998.3	Down-regulated
CFB	136004050	-1707313	0.9278896	7967.56	11380.8	Down-regulated
FOXP3	14146813	-1494309	0.7103205	8033.51	11380.8	Down-regulated
RGS16	71329309	-1518396	0.7370615	8528.25	11957.1	Down-regulated
NPDC1	69909760	-1497740	0.7737771	8692	12000.5	Down-regulated
SERPINB2	187520500	-1837476	12578476	8735.65	12000.5	Down-regulated
FHL2	1225294722	-1438276	0.7342947	9097.86	12340.1	Down-regulated
SERPINB3	288235062	-2072736	14166439	10617	13751.5	Down-regulated
HAMP	11811748	-1393339	0.6922860	11000.4	14113.7	Down-regulated
LGI4	12281346	-1285048	0.6469420	12777.9	15798.1	Down-regulated
SST	4295211	-1561761	0.8776120	15525.8	18685.9	Down-regulated
BBOX1	31296745	-1461423	0.8257910	17495.5	20871.8	Down-regulated
STEAP4	93852181	-1686859	10960694	18070.3	21200.4	Down-regulated
CCDC39	17561603	-1360001	0.7038693	18082.7	21200.4	Down-regulated
CDH16	23607202	-1743424	13166659	19873.5	23100.8	Down-regulated
CD19	9676473	-1516006	0.8151288	20269	23184.9	Down-regulated
TM4SF18	22742070	-1458077	0.6853167	20286.8	23184.9	Down-regulated
BMX	10492392	-1346997	0.7571012	20595	23341	Down-regulated
DIRAS3	18461609	-1325031	0.7674437	24666.3	27496.8	Down-regulated
DUSP2	42973162	-1190721	0.6928693	25242.6	27910.5	Down-regulated
MTRNR2L11	42458482	-1111118	0.6090470	26005.2	28521.9	Down-regulated
VWA5A	130221439	-1068312	0.6003505	26532.2	28867.1	Down-regulated
RBP5	11388387	-1137842	0.7096885	29854	32223.4	Down-regulated
RND1	29701611	-1322886	0.8371629	30688.3	32863.1	Down-regulated
UBE2C	288392278	-1199282	0.8113020	35824.1	37477.6	Down-regulated
FGL2	83823389	-1171202	0.7834249	37788.2	39230.5	Down-regulated
ABCC11	7455180	-1156399	0.7279797	38643.7	39515.4	Down-regulated
OPRPN	8376599	-1096279	0.6682533	41640.3	41948.7	Down-regulated
SLC26A3	9256541	-1151871	0.7425302	45652	45652	Down-regulated

## Sheet: Invasive vs. stroma central
gene	baseMean	log2FoldChange	lfcSE	pvalue	padj	Expression
MET	184400003	6073134	0.8070053	5.70248e-09	5.30331e-07	Up-regulated
COL17A1	579029444	5257585	0.7786439	4.2822e-07	1.99122e-05	Up-regulated
ADAMTS1	25872468	5867786	0.9932774	3.00344e-05	0.000931065	Up-regulated
EPCAM	130658823	5008635	0.8485855	0.000295114	0.00686141	Up-regulated
EDN1	24499297	5444552	0.9481865	0.00132054	0.0245621	Up-regulated
CAV1	123074108	4364687	0.8662298	0.00202054	0.0313184	Up-regulated
EGFR	148785799	4408151	0.8515261	0.00283106	0.0376126	Up-regulated
GPC1	179877458	3879507	0.7967923	0.0205714	0.239142	Up-regulated
DST	646883255	3929286	0.8066741	0.0301014	0.311048	Up-regulated
SEMA3C	116444117	3635468	0.7719292	0.0522647	0.486062	Up-regulated
CD83	12097474	4065854	0.8239025	0.161763	1.36763	Up-regulated
CLCA2	353219955	4073476	0.8656377	0.337656	2.53294	Up-regulated
FGFBP1	136174871	5458957	11820144	0.354067	2.53294	Up-regulated
GATA2	4683471	3952664	0.8563589	0.406941	2.70325	Up-regulated
TENT5C	3667762	3977666	0.9341689	1.00255	6.19816	Up-regulated
MYC	119061515	3709508	0.9270660	1.06635	6.19816	Up-regulated
MDM2	174751368	3187697	0.8061774	1.51856	8.3074	Up-regulated
EHF	56747696	4635525	10517761	1.81834	9.39475	Up-regulated
CDK1	93828760	4729202	12045473	4.37772	21.4278	Up-regulated
GPRC5A	54726367	4572567	13296464	5.62064	25.8824	Up-regulated
PCNA	179249201	3314872	0.8829224	5.84442	25.8824	Up-regulated
PLCG2	33110520	3382856	0.8765280	6.65153	28.1178	Up-regulated
SERPINB2	18752050	4459188	13670177	26.8491	108.564	Up-regulated
CXCL6	7847305	3400156	0.9584610	29.4363	113.127	Up-regulated
BCL2L11	50573333	2989277	0.8593224	30.4104	113.127	Up-regulated
IL1RL1	8667692	5558055	15934430	32.897	117.67	Up-regulated
RND1	2970161	3701039	10116701	43.6902	146.816	Up-regulated
SOX2	112064078	3816618	10899738	45.6921	146.816	Up-regulated
SMYD2	85151315	3021828	0.9769164	45.7814	146.816	Up-regulated
MEST	82465437	3298358	10311804	50.1246	155.386	Up-regulated
HES4	2632235	3384126	10686832	52.05	156.15	Up-regulated
TCF15	3177570	3910693	12176710	60.3401	172.076	Up-regulated
BAMBI	10718061	3023264	0.8809817	61.0593	172.076	Up-regulated
CENPF	72933130	3868086	12117792	63.1785	172.812	Up-regulated
RIDA	23958151	2933411	0.8782170	67.9	180.42	Up-regulated
LAG3	2629586	3021258	0.9610760	74.5315	192.54	Up-regulated
MALL	92998170	3645880	10972623	89.5849	219.217	Up-regulated
TOP2A	49140141	3766197	12070820	90.2282	219.217	Up-regulated
RGS16	7132931	3064935	0.9076363	91.9296	219.217	Up-regulated
GEM	29817206	3260954	11223195	113.251	263.308	Up-regulated
CFAP53	36067607	3619387	11858502	184.829	419.245	Up-regulated
UBE2C	28839228	2966378	10921342	246.282	545.339	Up-regulated
FHL2	122529472	2468971	0.9842478	381.117	824.276	Up-regulated
DUSP2	4297316	2692921	0.9287594	430.212	909.312	Up-regulated
CCNB2	29826332	3252005	11820498	534.603	1104.85	Up-regulated
TNC	441270783	2117470	0.8098955	926.591	1873.32	Up-regulated
MFAP5	24106147	2998977	13187623	1002.66	1983.99	Up-regulated
SLAMF7	6214385	2837896	11167304	1293.68	2506.51	Up-regulated
STEAP4	9385218	3164498	12804836	1433.56	2720.85	Up-regulated
ALDH1A3	17479708	2850676	12471720	1600.86	2977.59	Up-regulated
FKBP11	25680619	1875556	0.7775959	1645.65	3000.9	Up-regulated
ERBB2	39447839	2075835	0.9762607	2373.05	4164.03	Up-regulated
FAS	9061680	1832480	0.8613055	2798.07	4731.29	Up-regulated
LIF	3839307	2051827	10208101	3369.36	5595.55	Up-regulated
CCDC78	2286747	2423332	11377785	3608.46	5887.49	Up-regulated
CAVIN1	180876896	1737402	0.8926102	4168.85	6461.72	Up-regulated
SNAI1	4164783	1909539	10199219	4416.25	6732.97	Up-regulated
GPX2	95881692	2284455	11777266	4533.55	6800.32	Up-regulated
AQP3	50663753	2490589	13299185	4646.53	6810.73	Up-regulated
ACTG2	134186219	1529753	0.7038183	4686.96	6810.73	Up-regulated
LAMP3	36627160	2234843	11031120	5252.42	7515	Up-regulated
PROX1	4980473	2103500	10799259	6562.95	9247.8	Up-regulated
CSF3	3067662	2162875	10995952	7021.12	9745.73	Up-regulated
SOX17	1978080	1984425	10033861	7305.18	9990.91	Up-regulated
RAPGEF3	7006533	1854685	0.9766153	8371.98	11284	Up-regulated
MKI67	44295363	1908621	13549026	9235.17	12269.6	Up-regulated
ERG	13434188	1921746	0.9444857	9557.68	12519.2	Up-regulated
FOXA1	1509212	1918512	12180416	9708.47	12540.1	Up-regulated
FSTL3	44008058	1581808	0.9684338	11368.2	14482.7	Up-regulated
SLC26A2	8004754	1480670	0.8351973	14516.7	18244	Up-regulated
RTKN2	37059080	1718399	11448883	19809.1	24240	Up-regulated
MMRN2	15846789	1575955	10147893	22141.1	26647.9	Up-regulated
LGR5	7203852	1482909	11748943	22349.8	26647.9	Up-regulated
GLIPR1	25767938	1265462	0.7997211	23219.1	27333.9	Up-regulated
STC2	98525652	1292700	0.9027153	24691.1	28703.4	Up-regulated
MARCO	2412403	1308476	12452579	25504.8	29283.3	Up-regulated
SOX18	2990462	1510651	10268541	27664.5	31375.5	Up-regulated
TM4SF18	2274207	1172821	0.9149599	38073.2	41172.2	Up-regulated
CXCR4	12671767	1293217	10463539	40098	42376.2	Up-regulated
TNFRSF17	1934727	1213597	0.9721216	43172.2	45112.6	Up-regulated
PPARG	3490559	1192718	0.9724961	49349.5	49912.9	Up-regulated
HAMP	1181175	1269664	10871514	49701.4	49912.9	Up-regulated
ASPN	30596524	-2727777	15065762	2107.69	3769.52	Down-regulated
SFRP4	7185107	-3057285	16998014	2694.3	4640.19	Down-regulated
FCGR3A	6691411	-1976797	17747719	3868.13	6166.3	Down-regulated
PLA2G7	12215238	-2639000	18223225	3911.95	6166.3	Down-regulated
CXCL10	3706431	-1788350	29386395	18268.1	22652.5	Down-regulated
PECAM1	6368267	-1210727	13401186	32058.5	35921	Down-regulated
MRC1	6472388	-1358736	14383220	36560.7	40062.5	Down-regulated
PTPRC	11801098	-1246514	10505742	36616.2	40062.5	Down-regulated
AMY2A	4380524	-1582124	11226804	38946.1	41632.1	Down-regulated
GNLY	2735981	-1319870	17369885	43708.2	45165.1	Down-regulated
CXCL9	8009047	-1222044	13882628	49912.9	49912.9	Down-regulated
