# Supplementary material for: Personalizing the treatment of head and neck cancer in vitro: The 3D-OTC model
Source: BMC Med. 2026 Apr 25;24:270. doi: 10.1186/s12916-026-04883-z (PMC13123083; doi:10.1186/s12916-026-04883-z)
Supplement: Supplementary file 3 — Supplementary Material 3 [file 12916_2026_4883_MOESM3_ESM.xlsx]

## Sheet: Invasive vs. non-invasive
pathway	pval	padj	log2err	ES	NES	size	leadingEdge
HALLMARK_INFLAMMATORY_RESPONSE	0.0286941	0.573253	0.352488	0.638715	1.56329	26	CSF3,CXCL6,LIF,MARCO,RGS16,AQP9
HALLMARK_KRAS_SIGNALING_DN	0.0365906	0.573253	0.321776	0.791001	1.4923	8	TENT5C,SERPINB2
HALLMARK_TNFA_SIGNALING_VIA_NFKB	0.0317593	0.573253	0.321776	0.677052	1.50526	16	CXCL6,GEM,CD83,LIF,SERPINB2,CXCL2,DUSP2
HALLMARK_ANDROGEN_RESPONSE	0.0880952	0.744299	0.234393	0.833419	1.47575	5	ADAMTS1
HALLMARK_ANGIOGENESIS	0.116667	0.744299	0.202072	0.813554	1.44058	5	CXCL6,LPL
HALLMARK_BILE_ACID_METABOLISM	0.126689	0.744299	0.160801	-0.820671	-1.32686	3	BBOX1
HALLMARK_KRAS_SIGNALING_UP	0.106904	0.744299	0.204295	0.594752	1.36507	19	GNG11,LIF,RGS16,CXCR4,PRDM1,TFPI,IRF8,IL7R
HALLMARK_MYC_TARGETS_V2	0.117783	0.744299	0.197822	0.918233	1.35353	2	DUSP2
HALLMARK_IL2_STAT5_SIGNALING	0.145055	0.757509	0.172324	0.575998	1.32021	18	IL3RA,IL1RL1,CD83,LIF,RGS16
HALLMARK_IL6_JAK_STAT3_SIGNALING	0.173494	0.815422	0.164406	0.695382	1.3119	8	IL3RA,FAS
HALLMARK_FATTY_ACID_METABOLISM	0.218213	0.829277	0.119888	-0.698949	-1.23769	5	CYP1A1,ADH1C
HALLMARK_MTORC1_SIGNALING	0.239865	0.829277	0.112379	-0.735836	-1.1897	3	FGL2
HALLMARK_P53_PATHWAY	0.247019	0.829277	0.111011	-0.643553	-1.24265	8	CLCA2,GPX2
HALLMARK_PROTEIN_SECRETION	0.240351	0.829277	0.114751	-0.794667	-1.18256	2	DST,EGFR
HALLMARK_HEME_METABOLISM	0.289855	0.908213	0.123842	0.633561	1.20932	9	TENT5C
HALLMARK_INTERFERON_ALPHA_RESPONSE	0.342905	0.948033	0.0905429	-0.678598	-1.09716	3	SELL,LAMP3
HALLMARK_TGF_BETA_SIGNALING	0.330078	0.948033	0.101351	-0.840426	-1.11862	1	LTBP2
HALLMARK_CHOLESTEROL_HOMEOSTASIS	0.368293	0.961653	0.108394	0.732404	1.18027	3	LPL,PPARG
HALLMARK_ADIPOGENESIS	0.97343	0.97343	0.0555947	0.227394	0.434041	9	LPL,CAVIN1
HALLMARK_ALLOGRAFT_REJECTION	0.912088	0.97343	0.0542316	0.269301	0.663336	27	LIF,FAS,CD86,IRF8,IGSF6,SPI1,CD4
HALLMARK_APICAL_JUNCTION	0.9375	0.97343	0.0553643	0.280721	0.57001	12	CD274,CD86
HALLMARK_APICAL_SURFACE	0.85122	0.97343	0.0623861	0.382353	0.616162	3	THY1,GHRL,SRPX
HALLMARK_APOPTOSIS	0.766436	0.97343	0.0512184	-0.369747	-0.747114	10	ERBB2
HALLMARK_COAGULATION	0.758454	0.97343	0.0675189	0.39159	0.747451	9	SERPINB2,CTSK
HALLMARK_COMPLEMENT	0.888889	0.97343	0.0598603	0.315765	0.602721	9	SERPINB2
HALLMARK_DNA_REPAIR	0.812627	0.97343	0.0560596	0.603723	0.799784	1	PCNA
HALLMARK_E2F_TARGETS	0.734146	0.97343	0.0696133	0.415094	0.747943	6	CDK1,MKI67,MYC,PCNA,TOP2A,CCNB2
HALLMARK_EPITHELIAL_MESENCHYMAL_TRANSITION	0.537778	0.97343	0.0808589	0.393546	0.940393	24	CXCL6,GEM,FAS,MFAP5,GLIPR1,ANPEP,THBS2,PMP22,PCOLCE,COL5A2
HALLMARK_ESTROGEN_RESPONSE_EARLY	0.868825	0.97343	0.0447749	-0.324293	-0.626182	8	AQP3
HALLMARK_ESTROGEN_RESPONSE_LATE	0.96934	0.97343	0.0546808	0.228843	0.449837	10	DUSP2
HALLMARK_G2M_CHECKPOINT	0.743405	0.97343	0.0681513	0.416216	0.770332	7	UBE2C,CDK1,MKI67,MYC,CENPF,TOP2A,CCNB2
HALLMARK_GLYCOLYSIS	0.760204	0.97343	0.0508054	-0.383201	-0.75775	9	GPC1,GPC3,EGFR
HALLMARK_HEDGEHOG_SIGNALING	0.570265	0.97343	0.0732559	0.712766	0.944239	1	THY1
HALLMARK_HYPOXIA	0.913265	0.97343	0.042417	-0.297128	-0.587547	9	GPC1,GPC3,EGFR
HALLMARK_INTERFERON_GAMMA_RESPONSE	0.746835	0.97343	0.0544556	-0.360118	-0.769546	14	FGL2,BANK1,CFB
HALLMARK_MITOTIC_SPINDLE	0.393581	0.97343	0.0828962	-0.586428	-1.07675	6	DST
HALLMARK_MYC_TARGETS_V1	0.616628	0.97343	0.0756946	0.605333	0.892297	2	MYC,PCNA
HALLMARK_MYOGENESIS	0.966265	0.97343	0.0558265	0.243902	0.460145	8	PVALB,MYH11,MEF2C,SPDEF,IGF1,DES,STC2,MYLK
HALLMARK_PANCREAS_BETA_CELLS	0.902439	0.97343	0.0596037	0.309973	0.558529	6	SCGN,GCG,INS,PCSK2,CHGA,SST
HALLMARK_PEROXISOME	0.798246	0.97343	0.0499914	-0.525333	-0.781762	2	SEMA3C,TOP2A
HALLMARK_PI3K_AKT_MTOR_SIGNALING	0.460976	0.97343	0.0946646	0.64308	1.03632	3	CXCR4
HALLMARK_SPERMATOGENESIS	0.804878	0.97343	0.0650878	0.411765	0.663559	3	CDK1,CFTR,CCNB2
HALLMARK_UNFOLDED_PROTEIN_RESPONSE	0.949219	0.97343	0.0469759	-0.526596	-0.700907	1	STC2
HALLMARK_UV_RESPONSE_DN	0.740351	0.97343	0.0534572	-0.374638	-0.783944	12	ERBB2
HALLMARK_UV_RESPONSE_UP	0.661512	0.97343	0.0577309	-0.48477	-0.858427	5	AQP3,CYP1A1
HALLMARK_WNT_BETA_CATENIN_SIGNALING	0.782077	0.97343	0.057853	0.619681	0.820924	1	MYC
HALLMARK_XENOBIOTIC_METABOLISM	0.735981	0.97343	0.0673624	0.388362	0.782465	11	FAS,AQP9,IRF8,PTGDS

## Sheet: Expansive vs. non-invasive
pathway	pval	padj	log2err	ES	NES	size	leadingEdge
HALLMARK_COMPLEMENT	0.0158091	0.371514	0.352488	0.793528	1.67426	9	PLA2G7
HALLMARK_KRAS_SIGNALING_DN	0.0150836	0.371514	0.38073	-0.852237	-1.73763	8	EDN1
HALLMARK_ANGIOGENESIS	0.0931818	0.393252	0.222056	-0.83276	-1.57735	5	STC1
HALLMARK_APICAL_SURFACE	0.141907	0.393252	0.175204	-0.823529	-1.37341	3	SRPX,THY1,GHRL
HALLMARK_BILE_ACID_METABOLISM	0.15245	0.393252	0.151149	0.813041	1.31598	3	AQP9
HALLMARK_COAGULATION	0.0601375	0.393252	0.24134	0.72136	1.52199	9	VWF,CTSK
HALLMARK_DNA_REPAIR	0.0921053	0.393252	0.202072	0.957447	1.28115	1	PCNA
HALLMARK_E2F_TARGETS	0.0725389	0.393252	0.21925	0.781671	1.52451	6	PCNA,CCNB2,TOP2A,CDK1,MKI67,MYC
HALLMARK_EPITHELIAL_MESENCHYMAL_TRANSITION	0.0620347	0.393252	0.287857	-0.6237	-1.53855	24	FSTL3,FBN1,GEM,COL5A2,THY1,VCAN,MFAP5,TNC,THBS2,ACTA2,SFRP4,PDGFRB,PCOLCE
HALLMARK_G2M_CHECKPOINT	0.0464716	0.393252	0.276501	0.783784	1.59038	7	CCNB2,TOP2A,CENPF,UBE2C,CDK1,MKI67,MYC
HALLMARK_GLYCOLYSIS	0.133333	0.393252	0.188204	-0.722588	-1.50938	9	STC1,STC2,VCAN,EGFR,GPC3,CXCR4,MET
HALLMARK_HYPOXIA	0.0738095	0.393252	0.257206	-0.770355	-1.60916	9	STC1,CAV1,STC2,SRPX,EGFR,GPC3,CXCR4
HALLMARK_IL6_JAK_STAT3_SIGNALING	0.127098	0.393252	0.193813	-0.736796	-1.50226	8	IL1R2
HALLMARK_MITOTIC_SPINDLE	0.0829016	0.393252	0.204295	0.767853	1.49756	6	CCNB2,TOP2A,CENPF,BCL2L11,CDK1
HALLMARK_MTORC1_SIGNALING	0.0709534	0.393252	0.252961	-0.903172	-1.50623	3	STC1
HALLMARK_P53_PATHWAY	0.158974	0.393252	0.142901	0.652805	1.35771	8	GPX2,PCNA,RGS16,MDM2,CLCA2,VWA5A,LIF
HALLMARK_SPERMATOGENESIS	0.145191	0.393252	0.155242	0.815508	1.31997	3	CCNB2,CFTR,CDK1
HALLMARK_UV_RESPONSE_UP	0.128114	0.393252	0.164406	0.759961	1.39802	5	AQP3,CYP1A1,BCL2L11
HALLMARK_XENOBIOTIC_METABOLISM	0.115059	0.393252	0.169571	0.65085	1.45406	11	AQP9,IRF8,CYP1A1,FBLN1,IGF1,ESR1
HALLMARK_UNFOLDED_PROTEIN_RESPONSE	0.171247	0.402431	0.154191	-0.925532	-1.23117	1	STC2
HALLMARK_APICAL_JUNCTION	0.268908	0.549507	0.104733	0.540895	1.21921	12	VWF,CD86,PECAM1
HALLMARK_HEDGEHOG_SIGNALING	0.262156	0.549507	0.121543	-0.875	-1.16395	1	THY1
HALLMARK_TNFA_SIGNALING_VIA_NFKB	0.257353	0.549507	0.133555	-0.562291	-1.27423	16	EDN1
HALLMARK_ALLOGRAFT_REJECTION	0.293423	0.573659	0.0995791	0.445048	1.15084	27	IRF8,IGSF6,CD86,CD8A,CD28,SPI1,CD2,LY86,PTPRC,CD4,CCL5,IL2RA,CD3D
HALLMARK_MYC_TARGETS_V1	0.317343	0.573659	0.100279	0.773333	1.13935	2	PCNA,MYC
HALLMARK_MYC_TARGETS_V2	0.317343	0.573659	0.100279	0.773333	1.13935	2	DUSP2,MYC
HALLMARK_ESTROGEN_RESPONSE_LATE	0.345826	0.601994	0.0905429	0.519967	1.13206	10	SLC26A2,DUSP2,TOP2A,KLK11
HALLMARK_UV_RESPONSE_DN	0.375921	0.631011	0.107554	-0.516744	-1.12902	12	CAV1,FHL2,COL5A2,TFPI,MET,PDGFRB,KCNMA1
HALLMARK_INFLAMMATORY_RESPONSE	0.403423	0.632029	0.102822	-0.42938	-1.06975	26	EDN1,PDPN
HALLMARK_MYOGENESIS	0.390887	0.632029	0.103576	-0.512577	-1.0451	8	STC2,MYH11
HALLMARK_IL2_STAT5_SIGNALING	0.453431	0.658578	0.0959207	-0.45129	-1.03721	18	IL1R2
HALLMARK_TGF_BETA_SIGNALING	0.439746	0.658578	0.0891647	-0.800532	-1.06489	1	LTBP2
HALLMARK_WNT_BETA_CATENIN_SIGNALING	0.462406	0.658578	0.0799859	0.771277	1.03204	1	MYC
HALLMARK_ESTROGEN_RESPONSE_EARLY	0.521368	0.659948	0.0689567	0.446454	0.92854	8	AQP3,SLC26A2
HALLMARK_INTERFERON_ALPHA_RESPONSE	0.533575	0.659948	0.0707899	0.608255	0.984512	3	LAMP3
HALLMARK_INTERFERON_GAMMA_RESPONSE	0.481865	0.659948	0.0734381	0.424653	0.979274	14	IRF8,CD86,CD274,FCGR1A,CCL5
HALLMARK_PANCREAS_BETA_CELLS	0.503546	0.659948	0.0878313	-0.478069	-0.925017	6	SST,INS,CHGA,GCG
HALLMARK_PROTEIN_SECRETION	0.520607	0.659948	0.0813027	-0.658667	-0.998731	2	EGFR,DST
HALLMARK_ANDROGEN_RESPONSE	0.576512	0.694771	0.0659816	0.491534	0.904224	5	SLC26A2,ALDH1A3
HALLMARK_APOPTOSIS	0.751278	0.830248	0.0514265	0.340499	0.741324	10	CD14,TOP2A,BCL2L11,CD2
HALLMARK_CHOLESTEROL_HOMEOSTASIS	0.794918	0.830248	0.0517405	0.447552	0.7244	3	LPL
HALLMARK_HEME_METABOLISM	0.747423	0.830248	0.052057	0.359036	0.757526	9	AQP3
HALLMARK_KRAS_SIGNALING_UP	0.772194	0.830248	0.049391	0.297854	0.730909	19	IRF8,RGS16,PECAM1,ALDH1A3,VWA5A,CSF2RA,GNG11,LIF
HALLMARK_PEROXISOME	0.778742	0.830248	0.0610364	-0.494994	-0.750554	2	SEMA3C
HALLMARK_PI3K_AKT_MTOR_SIGNALING	0.75388	0.830248	0.0636424	-0.438429	-0.731173	3	EGFR,CXCR4
HALLMARK_FATTY_ACID_METABOLISM	0.879545	0.898666	0.0574877	-0.307967	-0.583327	5	INMT,CA4
HALLMARK_ADIPOGENESIS	0.997619	0.997619	0.0537873	-0.179348	-0.374631	9	ADIPOQ,CAVIN1,RETN,PPARG,CYP4B1,MYLK,CAVIN2,SNCG,LPL

## Sheet: Tumor central vs. non-invasive
pathway	pval	padj	log2err	ES	NES	size	leadingEdge
HALLMARK_EPITHELIAL_MESENCHYMAL_TRANSITION	0.0027699	0.0664412	0.431708	-0.721334	-1.58705	24	ACTA2,TNC,FBN1,FAS,GPC1,FSTL3,THBS2,CXCL6,GLIPR1,DST,MEST,THY1,COL5A2,VCAN
HALLMARK_HYPOXIA	0.00282729	0.0664412	0.431708	-0.833139	-1.60463	9	CAV1,STC1,STC2,GPC1,CAVIN1,EGFR
HALLMARK_APICAL_JUNCTION	0.00462624	0.0724778	0.407018	-0.792103	-1.59832	12	FBN1,COL17A1,EGFR,ACTG2,THY1,VCAN
HALLMARK_GLYCOLYSIS	0.0187496	0.220308	0.352488	-0.771484	-1.48588	9	STC1,STC2,GPC1,EGFR,MET,VCAN,CDK1,GPC3
HALLMARK_ANGIOGENESIS	0.046875	0.330907	0.237794	-0.832231	-1.44346	5	STC1,CXCL6,COL5A2,VCAN
HALLMARK_IL6_JAK_STAT3_SIGNALING	0.0644391	0.330907	0.191892	-0.749953	-1.41355	8	FAS,IL1R2
HALLMARK_MTORC1_SIGNALING	0.0696296	0.330907	0.206588	-0.872456	-1.37744	3	STC1,FGL2
HALLMARK_P53_PATHWAY	0.0704057	0.330907	0.183024	-0.74274	-1.39996	8	FAS,CLCA2,VWA5A,MDM2,PCNA
HALLMARK_PANCREAS_BETA_CELLS	0.0649431	0.330907	0.287805	0.69069	1.66193	6	SST,INS,SCGN,PCSK2
HALLMARK_UNFOLDED_PROTEIN_RESPONSE	0.0596421	0.330907	0.261664	-0.970745	-1.30958	1	STC2
HALLMARK_G2M_CHECKPOINT	0.114673	0.402446	0.142901	-0.724199	-1.3323	7	UBE2C,MKI67,TOP2A,CDK1,CENPF,MYC
HALLMARK_INTERFERON_ALPHA_RESPONSE	0.12844	0.402446	0.21925	0.756684	1.41843	3	CXCL10,SELL,LAMP3
HALLMARK_PEROXISOME	0.126603	0.402446	0.156312	-0.869333	-1.28618	2	SEMA3C,TOP2A
HALLMARK_PROTEIN_SECRETION	0.099359	0.402446	0.17822	-0.896	-1.32563	2	EGFR,DST
HALLMARK_UV_RESPONSE_DN	0.12766	0.402446	0.127505	-0.6558	-1.32328	12	CAV1,FHL2,MET,COL5A2,TFPI,MYC,KCNMA1,ERBB2,PPARG,PMP22,PDGFRB
HALLMARK_APOPTOSIS	0.207807	0.514049	0.0972151	-0.627534	-1.23208	10	CAV1,FAS,TOP2A,ERBB2,BCL2L11
HALLMARK_E2F_TARGETS	0.200767	0.514049	0.10592	-0.698463	-1.24636	6	MKI67,TOP2A,PCNA,CDK1,MYC
HALLMARK_SPERMATOGENESIS	0.186544	0.514049	0.179782	0.710141	1.33119	3	CFTR
HALLMARK_TGF_BETA_SIGNALING	0.182903	0.514049	0.143759	-0.909574	-1.22706	1	LTBP2
HALLMARK_HEDGEHOG_SIGNALING	0.236581	0.532335	0.124434	-0.87234	-1.17683	1	THY1
HALLMARK_MITOTIC_SPINDLE	0.237852	0.532335	0.0956031	-0.679245	-1.21207	6	DST,TOP2A,CDK1,CENPF,BCL2L11,CCNB2
HALLMARK_ANDROGEN_RESPONSE	0.304688	0.550781	0.0826646	-0.660227	-1.14513	5	ADAMTS1
HALLMARK_APICAL_SURFACE	0.299259	0.550781	0.0908241	-0.73848	-1.16592	3	THY1,SRPX
HALLMARK_DNA_REPAIR	0.264414	0.550781	0.116739	-0.859043	-1.15889	1	PCNA
HALLMARK_ESTROGEN_RESPONSE_LATE	0.296211	0.550781	0.0774768	-0.592236	-1.16277	10	CAV1,MEST,TOP2A,ASCL1,SLC26A2
HALLMARK_MYC_TARGETS_V1	0.283654	0.550781	0.09855	-0.784	-1.15993	2	PCNA,MYC
HALLMARK_COMPLEMENT	0.368056	0.610283	0.193813	0.372284	1.0325	9	GZMB,PLA2G7,FCN1
HALLMARK_ESTROGEN_RESPONSE_EARLY	0.409308	0.610283	0.0632191	-0.566822	-1.06838	8	STC2,FHL2,MYC,SLC26A2
HALLMARK_INFLAMMATORY_RESPONSE	0.391485	0.610283	0.0587186	-0.488357	-1.08336	26	PDPN,EDN1,CXCL6,MET,MARCO,GPC3,MYC
HALLMARK_INTERFERON_GAMMA_RESPONSE	0.424779	0.610283	0.057853	-0.519418	-1.0661	14	FAS,FGL2,BANK1,CFB
HALLMARK_PI3K_AKT_MTOR_SIGNALING	0.441481	0.610283	0.0701132	-0.664569	-1.04923	3	EGFR,CDK1
HALLMARK_TNFA_SIGNALING_VIA_NFKB	0.372271	0.610283	0.0635008	-0.528206	-1.10331	16	TNC,EDN1,CXCL6,CXCL2,MYC,GEM,IL7R,TNFRSF9,GPR183,DUSP2
HALLMARK_UV_RESPONSE_UP	0.441406	0.610283	0.0637845	-0.610223	-1.0584	5	EPCAM,CXCL2,BCL2L11
HALLMARK_WNT_BETA_CATENIN_SIGNALING	0.439364	0.610283	0.0857844	-0.781915	-1.05484	1	MYC
HALLMARK_COAGULATION	0.463869	0.62291	0.0561767	-0.538149	-1.03647	9	FBN1
HALLMARK_ADIPOGENESIS	0.498834	0.640097	0.052805	-0.524565	-1.01031	9	CAVIN1,SNCG,MYLK,PPARG,CYP4B1
HALLMARK_FATTY_ACID_METABOLISM	0.503906	0.640097	0.0574877	-0.582088	-1.0096	5	INMT
HALLMARK_KRAS_SIGNALING_DN	0.519093	0.642036	0.052057	-0.526731	-0.99281	8	EDN1
HALLMARK_MYOGENESIS	0.554893	0.668717	0.0489954	-0.513762	-0.968367	8	STC2
HALLMARK_MYC_TARGETS_V2	0.592949	0.696715	0.0596037	-0.626667	-0.927152	2	MYC,DUSP2
HALLMARK_KRAS_SIGNALING_UP	0.612115	0.701693	0.0391956	-0.436903	-0.937846	19	MALL,VWA5A,ADGRL4,TFPI,CFB,GNG11,CSF2RA,IL7R,CXCR4,PRDM1
HALLMARK_XENOBIOTIC_METABOLISM	0.647191	0.724238	0.0391956	-0.445151	-0.89112	11	FAS,FBLN1,CFB
HALLMARK_IL2_STAT5_SIGNALING	0.773885	0.845875	0.0278699	-0.366462	-0.786217	18	IL1R2,FGL2
HALLMARK_ALLOGRAFT_REJECTION	0.840745	0.89752	0.0219398	-0.33371	-0.744416	27	FAS,EGFR,THY1,KLRD1
HALLMARK_BILE_ACID_METABOLISM	0.859327	0.89752	0.0730744	0.370333	0.694202	3	AQP9
HALLMARK_CHOLESTEROL_HOMEOSTASIS	0.891852	0.91124	0.0371479	-0.439923	-0.694553	3	PPARG,LPL
HALLMARK_HEME_METABOLISM	0.965035	0.965035	0.0208547	-0.263666	-0.507821	9	SNCA,TENT5C,GYPB

## Sheet: Stroma central vs. non-invasive
pathway	pval	padj	log2err	ES	NES	size	leadingEdge
HALLMARK_MITOTIC_SPINDLE	0.000299438	0.0140736	0.498493	-0.90027	-1.67231	6	DST,CDK1,TOP2A,CENPF,CCNB2,BCL2L11
HALLMARK_E2F_TARGETS	0.0107388	0.0721031	0.38073	-0.816576	-1.51684	6	CDK1,TOP2A,CCNB2,MYC,PCNA
HALLMARK_ESTROGEN_RESPONSE_LATE	0.00956598	0.0721031	0.38073	-0.749494	-1.53622	10	KLK11,MEST,TOP2A,CAV1
HALLMARK_G2M_CHECKPOINT	0.00865851	0.0721031	0.38073	-0.813514	-1.55449	7	CDK1,TOP2A,CENPF,CCNB2,MYC,UBE2C,MKI67
HALLMARK_GLYCOLYSIS	0.007278	0.0721031	0.407018	-0.77729	-1.56044	9	MET,GPC1,EGFR,CDK1,GPC3
HALLMARK_PI3K_AKT_MTOR_SIGNALING	0.0048178	0.0721031	0.407018	-0.928766	-1.45591	3	EGFR,CDK1
HALLMARK_PROTEIN_SECRETION	0.0101136	0.0721031	0.38073	-0.965333	-1.41795	2	DST,EGFR
HALLMARK_PEROXISOME	0.0219532	0.128975	0.352488	-0.944	-1.38662	2	TOP2A,SEMA3C
HALLMARK_APOPTOSIS	0.031106	0.148595	0.276501	-0.710486	-1.45627	10	TOP2A,CAV1,ERBB2,BCL2L11
HALLMARK_HYPOXIA	0.0316159	0.148595	0.276501	-0.718756	-1.44293	9	GPC1,EGFR,CAV1,GPC3
HALLMARK_UV_RESPONSE_UP	0.0394402	0.168517	0.257206	-0.787089	-1.40838	5	EPCAM,AQP3,BCL2L11
HALLMARK_IL6_JAK_STAT3_SIGNALING	0.0597491	0.204348	0.321776	0.574351	1.56487	8	IL3RA,CXCL10,CXCL9
HALLMARK_MYC_TARGETS_V1	0.0652174	0.204348	0.21925	-0.901333	-1.32394	2	MYC,PCNA
HALLMARK_P53_PATHWAY	0.054567	0.204348	0.208955	-0.708184	-1.39199	8	CLCA2,GPX2,PCNA,MDM2,VWA5A,RGS16
HALLMARK_SPERMATOGENESIS	0.0625	0.204348	0.216543	-0.859041	-1.34661	3	CDK1,CCNB2
HALLMARK_ESTROGEN_RESPONSE_EARLY	0.175563	0.458416	0.109684	-0.627304	-1.23301	8	AQP3,MYC,FHL2,STC2
HALLMARK_KRAS_SIGNALING_DN	0.175563	0.458416	0.109684	-0.6279	-1.23418	8	EDN1,CDH16,SERPINB2,UPK3B,TENT5C
HALLMARK_WNT_BETA_CATENIN_SIGNALING	0.173489	0.458416	0.146416	-0.917553	-1.22111	1	MYC
HALLMARK_ANDROGEN_RESPONSE	0.198473	0.49096	0.106323	-0.678149	-1.21344	5	ADAMTS1,ALDH1A3,STEAP4
HALLMARK_ALLOGRAFT_REJECTION	0.224592	0.502657	0.249247	0.278233	1.14838	27	SPI1,CXCL9,CD3D,PTPRC,CD8A,CD4,IRF8,CD2,THY1,IL2RA,IGSF6
HALLMARK_DNA_REPAIR	0.214425	0.502657	0.130106	-0.898936	-1.19634	1	PCNA
HALLMARK_UV_RESPONSE_DN	0.259887	0.555213	0.0835991	-0.561026	-1.18312	12	MET,CAV1,ERBB2,MYC,FHL2
HALLMARK_BILE_ACID_METABOLISM	0.284884	0.582154	0.0925529	-0.73937	-1.15902	3	BBOX1
HALLMARK_INFLAMMATORY_RESPONSE	0.298446	0.584456	0.0718276	-0.481964	-1.14307	26	MET,EDN1,MYC,LAMP3,GPC3
HALLMARK_ANGIOGENESIS	0.364055	0.590021	0.156312	0.489711	1.06714	5	COL5A2,VCAN,LPL
HALLMARK_APICAL_JUNCTION	0.315254	0.590021	0.0734381	-0.539247	-1.13719	12	COL17A1,EGFR
HALLMARK_HEDGEHOG_SIGNALING	0.355102	0.590021	0.0995791	0.835106	1.1045	1	THY1
HALLMARK_MYC_TARGETS_V2	0.363354	0.590021	0.0826646	-0.749333	-1.10068	2	MYC,DUSP2
HALLMARK_TNFA_SIGNALING_VIA_NFKB	0.34494	0.590021	0.0670513	-0.500796	-1.11104	16	EDN1,TNC,MYC,SERPINB2,CD83,DUSP2,CCL5
HALLMARK_APICAL_SURFACE	0.403175	0.63164	0.119888	0.561497	1.03567	3	THY1,SRPX,GHRL
HALLMARK_ADIPOGENESIS	0.476581	0.699978	0.0551352	-0.502942	-1.00968	9	SNCG,CYP4B1,CAVIN1,ADIPOQ,PPARG,MYLK,RETN
HALLMARK_UNFOLDED_PROTEIN_RESPONSE	0.465887	0.699978	0.0815265	-0.768617	-1.0229	1	STC2
HALLMARK_TGF_BETA_SIGNALING	0.54386	0.774588	0.0734381	-0.728723	-0.969811	1	LTBP2
HALLMARK_COAGULATION	0.591335	0.814863	0.0452247	-0.465453	-0.934415	9	RAPGEF3,CFB,SERPINB2
HALLMARK_EPITHELIAL_MESENCHYMAL_TRANSITION	0.612395	0.814863	0.0386372	-0.400893	-0.937865	24	GPC1,DST,TNC,MEST
HALLMARK_MTORC1_SIGNALING	0.635174	0.814863	0.0518458	-0.5836	-0.914837	3	FGL2
HALLMARK_XENOBIOTIC_METABOLISM	0.641488	0.814863	0.0397596	-0.435681	-0.911512	11	CFB,FBLN1,CYP1A1,ADH1C,FAS
HALLMARK_HEME_METABOLISM	0.681499	0.842906	0.0387167	-0.434116	-0.871503	9	AQP3,TENT5C,SNCA
HALLMARK_KRAS_SIGNALING_UP	0.737792	0.889134	0.0302754	-0.366973	-0.836234	19	MALL,CFB,ALDH1A3,VWA5A,RGS16
HALLMARK_IL2_STAT5_SIGNALING	0.784188	0.921421	0.0275183	-0.347438	-0.787386	18	MYC,FGL2,IL1R2,IL1RL1,CD83,RGS16,COCH,S100A1
HALLMARK_INTERFERON_ALPHA_RESPONSE	0.824128	0.944732	0.0399219	-0.485692	-0.76136	3	LAMP3
HALLMARK_COMPLEMENT	0.868852	0.959524	0.0269563	-0.357031	-0.716753	9	S100A12,CFB,SERPINB2,CCL5
HALLMARK_FATTY_ACID_METABOLISM	0.877863	0.959524	0.0306323	-0.386061	-0.690797	5	CYP1A1,ADH1C
HALLMARK_CHOLESTEROL_HOMEOSTASIS	0.930159	0.986503	0.0709609	0.34492	0.636195	3	LPL,ADH4,PPARG
HALLMARK_INTERFERON_GAMMA_RESPONSE	0.985777	0.986503	0.0151993	-0.222948	-0.485181	14	CFB,FGL2,SLAMF7,CCL5
HALLMARK_MYOGENESIS	0.977461	0.986503	0.0211456	-0.279607	-0.549588	8	STC2,MYLK,MYH11
HALLMARK_PANCREAS_BETA_CELLS	0.986503	0.986503	0.0225843	-0.276559	-0.513727	6	CHGA,SST

## Sheet: Invasive vs. expansive
pathway	pval	padj	log2err	ES	NES	size	leadingEdge
HALLMARK_ANGIOGENESIS	0.0213461	0.376054	0.352488	0.863038	1.6657	5	CXCL6,STC1,COL5A2
HALLMARK_BILE_ACID_METABOLISM	0.0319518	0.376054	0.321776	-0.925163	-1.44097	3	BBOX1
HALLMARK_EPITHELIAL_MESENCHYMAL_TRANSITION	0.0112957	0.376054	0.38073	0.574381	1.67769	24	GEM,CXCL6,MFAP5,COL5A2,THBS2,FBN1,FAS,GLIPR1,PDGFRB,PCOLCE,THY1,ANPEP,BASP1,FSTL3
HALLMARK_KRAS_SIGNALING_DN	0.0340796	0.376054	0.321776	0.737169	1.54296	8	TENT5C,EDN1,TFF2,SERPINB2
HALLMARK_TNFA_SIGNALING_VIA_NFKB	0.0400058	0.376054	0.321776	0.606887	1.58986	16	GEM,CXCL6,EDN1,CD83,LIF,CXCL2,IL7R,TNFRSF9,SERPINB2
HALLMARK_ANDROGEN_RESPONSE	0.0682713	0.534791	0.287805	0.811243	1.56574	5	ADAMTS1
HALLMARK_COMPLEMENT	0.0958904	0.534828	0.176694	-0.71314	-1.41855	9	S100A12,PLA2G7
HALLMARK_INFLAMMATORY_RESPONSE	0.104167	0.534828	0.261664	0.442721	1.31862	26	CXCL6,CSF3,EDN1,LIF
HALLMARK_KRAS_SIGNALING_UP	0.113793	0.534828	0.248911	0.514549	1.38694	19	CXCR4,PRDM1,GNG11,LIF,TFPI
HALLMARK_UV_RESPONSE_UP	0.0834725	0.534828	0.199915	-0.804655	-1.3804	5	AQP3,CYP1A1
HALLMARK_FATTY_ACID_METABOLISM	0.156928	0.535443	0.142057	-0.770532	-1.32186	5	CYP1A1,ADH1C
HALLMARK_HYPOXIA	0.144928	0.535443	0.199915	0.627127	1.36408	9	STC1,CXCR4,CAV1,CAVIN1
HALLMARK_IL6_JAK_STAT3_SIGNALING	0.12894	0.535443	0.2114	0.653916	1.3687	8	IL3RA,FAS
HALLMARK_PI3K_AKT_MTOR_SIGNALING	0.159494	0.535443	0.176694	0.792849	1.34607	3	CXCR4
HALLMARK_CHOLESTEROL_HOMEOSTASIS	0.18481	0.549532	0.16318	0.77381	1.31375	3	PPARG,LPL
HALLMARK_IL2_STAT5_SIGNALING	0.187075	0.549532	0.190023	0.473577	1.25801	18	IL3RA,CD83,IL1RL1,LIF
HALLMARK_APICAL_SURFACE	0.263291	0.552291	0.134273	0.716578	1.21658	3	THY1,SRPX,GHRL
HALLMARK_GLYCOLYSIS	0.263768	0.552291	0.144631	0.547016	1.18983	9	STC1,CXCR4
HALLMARK_HEDGEHOG_SIGNALING	0.245436	0.552291	0.123257	0.885638	1.19032	1	THY1
HALLMARK_MITOTIC_SPINDLE	0.252874	0.552291	0.10714	-0.687754	-1.22996	6	CCNB2,DST,TOP2A,CENPF,BCL2L11
HALLMARK_MTORC1_SIGNALING	0.255696	0.552291	0.13649	0.724496	1.23002	3	STC1,CXCR4
HALLMARK_P53_PATHWAY	0.200613	0.552291	0.117766	-0.661999	-1.29642	8	GPX2,CLCA2
HALLMARK_UV_RESPONSE_DN	0.27027	0.552291	0.145516	0.485279	1.15987	12	COL5A2,TFPI,CAV1,PDGFRB,FHL2,PPARG,MET,PMP22
HALLMARK_DNA_REPAIR	0.294347	0.557692	0.108394	-0.851064	-1.1483	1	PCNA
HALLMARK_INTERFERON_ALPHA_RESPONSE	0.308072	0.557692	0.095288	-0.733168	-1.14193	3	LAMP3,SELL
HALLMARK_XENOBIOTIC_METABOLISM	0.308511	0.557692	0.0905429	-0.574296	-1.17123	11	CYP1A1,FBLN1,ADH1C,CFB
HALLMARK_ESTROGEN_RESPONSE_EARLY	0.323124	0.562475	0.0883594	-0.597639	-1.17038	8	AQP3
HALLMARK_UNFOLDED_PROTEIN_RESPONSE	0.37931	0.6367	0.095288	0.808511	1.08666	1	STC2
HALLMARK_E2F_TARGETS	0.417077	0.66129	0.0782955	-0.606469	-1.08459	6	CCNB2,PCNA,TOP2A,CDK1,MYC,MKI67
HALLMARK_G2M_CHECKPOINT	0.431496	0.66129	0.0743625	-0.567568	-1.06537	7	CCNB2,TOP2A,CENPF,CDK1,MYC,MKI67,UBE2C
HALLMARK_PEROXISOME	0.43617	0.66129	0.0799859	-0.71938	-1.05439	2	TOP2A
HALLMARK_PROTEIN_SECRETION	0.453901	0.666667	0.077884	-0.709726	-1.04024	2	DST
HALLMARK_SPERMATOGENESIS	0.482702	0.687484	0.0709609	-0.647059	-1.00782	3	CCNB2,CFTR,CDK1
HALLMARK_COAGULATION	0.509893	0.704853	0.0643583	-0.492501	-0.979663	9	VWF,PECAM1,CFB,S100A1
HALLMARK_HEME_METABOLISM	0.541857	0.727636	0.0614364	-0.479007	-0.952821	9	AQP3
HALLMARK_MYC_TARGETS_V1	0.624113	0.814815	0.0619763	-0.626667	-0.918498	2	PCNA,MYC
HALLMARK_WNT_BETA_CATENIN_SIGNALING	0.750487	0.953322	0.0577309	-0.625	-0.84328	1	MYC
HALLMARK_ADIPOGENESIS	0.913242	0.953831	0.037303	-0.28548	-0.567865	9	CYP4B1,SNCG,MYLK
HALLMARK_APICAL_JUNCTION	0.804185	0.953831	0.0423318	-0.343586	-0.717839	12	VWF,PECAM1
HALLMARK_APOPTOSIS	0.861671	0.953831	0.0699459	0.286999	0.654039	10	CAV1,FAS,PDGFRB
HALLMARK_ESTROGEN_RESPONSE_LATE	0.847328	0.953831	0.0409056	-0.329653	-0.659537	10	KLK11,TOP2A,MEST
HALLMARK_INTERFERON_GAMMA_RESPONSE	0.837104	0.953831	0.0409056	-0.329469	-0.701838	14	FGL2,BANK1,CFB,CCL5,GZMA,CXCL10
HALLMARK_MYOGENESIS	0.893983	0.953831	0.0678338	0.290723	0.608509	8	MYH11,STC2,PVALB
HALLMARK_PANCREAS_BETA_CELLS	0.844784	0.953831	0.0647943	0.334232	0.672366	6	SCGN,GCG,INS,PCSK2,SST,CHGA
HALLMARK_TGF_BETA_SIGNALING	0.873294	0.953831	0.0507028	-0.555851	-0.749981	1	LTBP2
HALLMARK_ALLOGRAFT_REJECTION	0.964187	0.964187	0.0299196	-0.236761	-0.579959	27	CD247,LY86,PTPRC,CD28,CCR2,CCL5,GZMA,IL2RA,KLRD1,CD8A
HALLMARK_MYC_TARGETS_V2	0.954338	0.964187	0.0538979	0.376	0.571908	2	DUSP2,MYC

## Sheet: Tumor central vs. expansive
pathway	pval	padj	log2err	ES	NES	size	leadingEdge
HALLMARK_G2M_CHECKPOINT	4.34073e-05	0.00204014	0.557332	-0.925403	-1.75875	7	TOP2A,MKI67,CENPF,CDK1,UBE2C,CCNB2
HALLMARK_E2F_TARGETS	0.000551744	0.012966	0.477271	-0.906971	-1.66201	6	TOP2A,MKI67,CDK1,CCNB2,PCNA
HALLMARK_MITOTIC_SPINDLE	0.00659623	0.0917888	0.407018	-0.847263	-1.5526	6	TOP2A,CENPF,CDK1,CCNB2,BCL2L11
HALLMARK_UV_RESPONSE_UP	0.00781182	0.0917888	0.407018	-0.862903	-1.51748	5	AQP3,CXCL2,BCL2L11,CYP1A1,EPCAM
HALLMARK_P53_PATHWAY	0.00977297	0.0918659	0.38073	-0.788646	-1.55032	8	GPX2,PCNA,CLCA2,MDM2,FAS,VWA5A,RGS16
HALLMARK_PANCREAS_BETA_CELLS	0.0242161	0.189693	0.352488	0.760376	1.8037	6	INS,SST,SCGN,GCG,PCSK2
HALLMARK_APOPTOSIS	0.0382318	0.238147	0.252961	-0.708201	-1.45592	10	TOP2A,FAS,BCL2L11,ERBB2,CD14
HALLMARK_PEROXISOME	0.0456026	0.238147	0.271289	-0.929898	-1.36151	2	TOP2A
HALLMARK_SPERMATOGENESIS	0.0424597	0.238147	0.266351	-0.88541	-1.40493	3	CDK1,CCNB2
HALLMARK_COMPLEMENT	0.0696279	0.262656	0.184706	-0.692328	-1.39233	9	S100A12,PLA2G7,SERPINB2,CFB
HALLMARK_DNA_REPAIR	0.063655	0.262656	0.257206	-0.973404	-1.3147	1	PCNA
HALLMARK_EPITHELIAL_MESENCHYMAL_TRANSITION	0.0726496	0.262656	0.169571	-0.560341	-1.3533	24	GPC1,FBLN1,ACTA2,FAS,MEST,TNC,CXCL6,DST,GLIPR1,ANPEP,PMP22,MYLK
HALLMARK_TNFA_SIGNALING_VIA_NFKB	0.0615213	0.262656	0.190023	-0.615846	-1.39393	16	CXCL2,DUSP2,MYC,TNC,CXCL6,GPR183,SERPINB2
HALLMARK_PI3K_AKT_MTOR_SIGNALING	0.0995608	0.33424	0.169571	-0.829955	-1.31694	3	CDK1
HALLMARK_COAGULATION	0.134454	0.371725	0.128789	-0.653812	-1.31487	9	CTSK,VWF,PECAM1,SERPINB2,CFB
HALLMARK_MYC_TARGETS_V1	0.127036	0.371725	0.157403	-0.877333	-1.28455	2	PCNA,MYC
HALLMARK_MYC_TARGETS_V2	0.127036	0.371725	0.157403	-0.877333	-1.28455	2	DUSP2,MYC
HALLMARK_GLYCOLYSIS	0.151261	0.374171	0.120433	-0.6421	-1.29132	9	CDK1,GPC1
HALLMARK_IL6_JAK_STAT3_SIGNALING	0.144078	0.374171	0.125033	-0.660619	-1.29864	8	FAS,CSF2RA,CD14
HALLMARK_ESTROGEN_RESPONSE_LATE	0.185185	0.435185	0.10673	-0.597701	-1.22875	10	TOP2A,SLC26A2,DUSP2,MEST
HALLMARK_WNT_BETA_CATENIN_SIGNALING	0.23614	0.518511	0.126876	-0.875	-1.18179	1	MYC
HALLMARK_XENOBIOTIC_METABOLISM	0.242707	0.518511	0.0891647	-0.562613	-1.18751	11	FBLN1,FAS,CYP1A1,CFB,IGF1
HALLMARK_HYPOXIA	0.272509	0.556866	0.0843144	-0.575969	-1.15832	9	GPC1,CAVIN1,CAV1,STC2,EGFR
HALLMARK_APICAL_JUNCTION	0.310345	0.583448	0.0751182	-0.530586	-1.13927	12	VWF,PECAM1,CD86,ACTG2,EGFR,COL17A1,CD274,PTPRC,FBN1
HALLMARK_ESTROGEN_RESPONSE_EARLY	0.308913	0.583448	0.0785029	-0.57843	-1.13708	8	AQP3,SLC26A2,MYC
HALLMARK_KRAS_SIGNALING_UP	0.36663	0.662754	0.0645031	-0.469602	-1.0914	19	VWA5A,PECAM1,CSF2RA,GNG11,RGS16,CFB,IL7R,MALL,LIF
HALLMARK_ANGIOGENESIS	0.42246	0.735393	0.0672065	-0.607221	-1.06784	5	LPL,CXCL6
HALLMARK_ALLOGRAFT_REJECTION	0.489429	0.742629	0.0491928	-0.412516	-1.00822	27	IGSF6,FAS,CD86,CD28,KLRD1,EGFR,CD79A,SPI1,CD4,LIF,IRF8,PTPRC
HALLMARK_CHOLESTEROL_HOMEOSTASIS	0.445095	0.742629	0.0691198	-0.6649	-1.05504	3	LPL
HALLMARK_INTERFERON_GAMMA_RESPONSE	0.489819	0.742629	0.0522693	-0.457818	-1.0147	14	FAS,CD86,CFB,BANK1,CD274,FGL2,IRF8
HALLMARK_PROTEIN_SECRETION	0.462541	0.742629	0.0725352	-0.701333	-1.02686	2	DST,EGFR
HALLMARK_APICAL_SURFACE	0.539185	0.774912	0.100279	0.505348	0.901612	3	GHRL,SRPX,THY1
HALLMARK_UNFOLDED_PROTEIN_RESPONSE	0.560575	0.774912	0.0745501	-0.704787	-0.951899	1	STC2
HALLMARK_UV_RESPONSE_DN	0.551724	0.774912	0.0475434	-0.450156	-0.966572	12	MYC,ERBB2,PMP22,CAV1,MET,PPARG,FHL2,TFPI,KCNMA1,KIT
HALLMARK_ANDROGEN_RESPONSE	0.605615	0.813254	0.0501934	-0.526451	-0.925804	5	SLC26A2,ADAMTS1
HALLMARK_ADIPOGENESIS	0.62545	0.81656	0.0438002	-0.456975	-0.919016	9	LPL,SNCG,CAVIN1,MYLK
HALLMARK_BILE_ACID_METABOLISM	0.648609	0.823909	0.0512184	-0.55615	-0.882477	3	BBOX1,AQP9,AR
HALLMARK_TGF_BETA_SIGNALING	0.669405	0.827948	0.0656814	-0.662234	-0.894426	1	LTBP2
HALLMARK_INFLAMMATORY_RESPONSE	0.708068	0.853313	0.0322878	-0.351881	-0.856541	26	MARCO,MYC,CXCL6,GPR183,RGS16,CD14,PDPN,IL7R,AQP9,MET,LIF,LAMP3
HALLMARK_IL2_STAT5_SIGNALING	0.749723	0.880925	0.0315649	-0.356528	-0.819913	18	MYC,COCH,CD86,RGS16,AGER,LIF,IL1RL1,S100A1,FGL2,IRF8
HALLMARK_FATTY_ACID_METABOLISM	0.822835	0.926108	0.0888945	0.313332	0.689702	5	CA4
HALLMARK_MTORC1_SIGNALING	0.827586	0.926108	0.0762797	0.398396	0.710794	3	STC1,CXCR4,FGL2
HALLMARK_INTERFERON_ALPHA_RESPONSE	0.877743	0.959393	0.0732559	0.368984	0.65832	3	SELL,CXCL10,LAMP3
HALLMARK_HEME_METABOLISM	0.936375	0.981956	0.0242859	-0.301944	-0.607234	9	AQP3
HALLMARK_MYOGENESIS	0.940171	0.981956	0.0249901	-0.304358	-0.598307	8	IGF1,MYLK,STC2
HALLMARK_HEDGEHOG_SIGNALING	0.996132	0.996132	0.0443293	0.50266	0.676489	1	THY1
HALLMARK_KRAS_SIGNALING_DN	0.994536	0.996132	0.0968878	0.186992	0.496947	8	TCL1A,EDN1,PDCD1,TFF2,UPK3B,CDH16,TENT5C,SERPINB2

## Sheet: Stroma central vs. expansive
pathway	pval	padj	log2err	ES	NES	size	leadingEdge
HALLMARK_MITOTIC_SPINDLE	0.00049368	0.0232029	0.477271	-0.921833	-1.61066	6	CDK1,TOP2A,CCNB2,CENPF,DST,BCL2L11
HALLMARK_G2M_CHECKPOINT	0.00101805	0.0239242	0.45506	-0.875676	-1.58985	7	CDK1,TOP2A,CCNB2,CENPF,MYC,UBE2C,MKI67
HALLMARK_SPERMATOGENESIS	0.00287203	0.0449951	0.431708	-0.958224	-1.4714	3	CDK1,CCNB2
HALLMARK_E2F_TARGETS	0.00447703	0.0526051	0.407018	-0.873315	-1.52589	6	CDK1,TOP2A,CCNB2,PCNA,MYC,MKI67
HALLMARK_PI3K_AKT_MTOR_SIGNALING	0.00995046	0.0935343	0.38073	-0.926562	-1.42278	3	CDK1,EGFR
HALLMARK_ANGIOGENESIS	0.0193041	0.151215	0.352488	0.80324	1.68323	5	COL5A2,VCAN,STC1
HALLMARK_ESTROGEN_RESPONSE_LATE	0.032992	0.18329	0.266351	-0.724067	-1.41411	10	KLK11,TOP2A,MEST,CAV1,DUSP2,SLC26A2
HALLMARK_GLYCOLYSIS	0.0286369	0.18329	0.287857	-0.74375	-1.42705	9	CDK1,GPC1,MET,EGFR
HALLMARK_IL6_JAK_STAT3_SIGNALING	0.0350981	0.18329	0.321776	0.652181	1.65972	8	IL3RA,CXCL9,CXCL10
HALLMARK_APICAL_SURFACE	0.0550501	0.235214	0.321776	0.854597	1.47688	3	THY1,SRPX
HALLMARK_PROTEIN_SECRETION	0.0527183	0.235214	0.252961	-0.941333	-1.36491	2	DST,EGFR
HALLMARK_P53_PATHWAY	0.0616114	0.241311	0.195789	-0.730812	-1.36449	8	CLCA2,GPX2,PCNA,MDM2,RGS16,VWA5A
HALLMARK_MYC_TARGETS_V1	0.0757825	0.254413	0.208955	-0.92	-1.33398	2	PCNA,MYC
HALLMARK_UV_RESPONSE_UP	0.0749014	0.254413	0.186433	-0.789265	-1.3282	5	AQP3,EPCAM,BCL2L11
HALLMARK_EPITHELIAL_MESENCHYMAL_TRANSITION	0.0830307	0.260163	0.287805	0.354678	1.23085	24	SFRP4,COL5A2,FBN1,PCOLCE,PDGFRB,THBS2,VCAN,THY1,PMP22,ANPEP,ACTA2
HALLMARK_APOPTOSIS	0.0989761	0.282392	0.148262	-0.668161	-1.30493	10	TOP2A,ERBB2,BCL2L11,CAV1
HALLMARK_PEROXISOME	0.102142	0.282392	0.17822	-0.898667	-1.30304	2	TOP2A,SEMA3C
HALLMARK_HEDGEHOG_SIGNALING	0.121094	0.316189	0.17822	0.944149	1.27763	1	THY1
HALLMARK_ANDROGEN_RESPONSE	0.152431	0.342079	0.126254	-0.742287	-1.24914	5	ALDH1A3,STEAP4,SLC26A2,ADAMTS1
HALLMARK_DNA_REPAIR	0.150101	0.342079	0.161979	-0.93617	-1.25481	1	PCNA
HALLMARK_KRAS_SIGNALING_DN	0.152844	0.342079	0.118815	-0.665933	-1.24336	8	SERPINB2,EDN1,CDH16,UPK3B,TENT5C
HALLMARK_WNT_BETA_CATENIN_SIGNALING	0.182556	0.390006	0.145516	-0.917553	-1.22986	1	MYC
HALLMARK_ESTROGEN_RESPONSE_EARLY	0.209716	0.428549	0.09855	-0.642986	-1.20051	8	AQP3,MYC,SLC26A2,FHL2
HALLMARK_HEME_METABOLISM	0.260023	0.489357	0.0843144	-0.609418	-1.16931	9	AQP3
HALLMARK_MYC_TARGETS_V2	0.260297	0.489357	0.105521	-0.805333	-1.16771	2	MYC,DUSP2
HALLMARK_TNFA_SIGNALING_VIA_NFKB	0.274194	0.495658	0.0780892	-0.550739	-1.15694	16	TNC,MYC,SERPINB2,EDN1,DUSP2,CD83,CCL5
HALLMARK_HYPOXIA	0.352806	0.614144	0.0684715	-0.570973	-1.09554	9	GPC1,EGFR,CAV1
HALLMARK_COAGULATION	0.418099	0.691483	0.0602484	-0.552313	-1.05974	9	SERPINB2,CFB,VWF,RAPGEF3,S100A1
HALLMARK_COMPLEMENT	0.453608	0.691483	0.0564118	-0.537392	-1.03111	9	S100A12,SERPINB2,CFB,CCL5
HALLMARK_KRAS_SIGNALING_UP	0.456085	0.691483	0.0524828	-0.485605	-1.0445	19	MALL,ALDH1A3,CFB,RGS16,VWA5A
HALLMARK_XENOBIOTIC_METABOLISM	0.433559	0.691483	0.0577309	-0.524575	-1.0407	11	CFB,FBLN1,CYP1A1,ADH1C,IGF1,FAS,AQP9,ESR1,PTGDS
HALLMARK_BILE_ACID_METABOLISM	0.573117	0.748236	0.0573667	-0.615991	-0.945885	3	BBOX1
HALLMARK_FATTY_ACID_METABOLISM	0.532194	0.748236	0.0553643	-0.590392	-0.993531	5	CYP1A1,ADH1C
HALLMARK_INTERFERON_ALPHA_RESPONSE	0.545052	0.748236	0.0597318	-0.633472	-0.972728	3	LAMP3
HALLMARK_MYOGENESIS	0.512658	0.748236	0.154191	0.360434	0.917257	8	DES,MYH11,MEF2C,PVALB,SPDEF,STC2,MYLK,IGF1
HALLMARK_UV_RESPONSE_DN	0.569196	0.748236	0.0447749	-0.478081	-0.96235	12	MET,ERBB2,MYC,CAV1
HALLMARK_APICAL_JUNCTION	0.686384	0.871893	0.0361492	-0.434558	-0.874741	12	COL17A1,EGFR,ACTG2,VWF
HALLMARK_ADIPOGENESIS	0.745704	0.877079	0.0334562	-0.435439	-0.835489	9	SNCG,CYP4B1,MYLK,CAVIN1,PPARG,CAVIN2,ADIPOQ
HALLMARK_INFLAMMATORY_RESPONSE	0.722107	0.877079	0.0299907	-0.387793	-0.866046	26	MET,LAMP3,MYC,EDN1,RGS16,CCL5,GPC3
HALLMARK_UNFOLDED_PROTEIN_RESPONSE	0.74645	0.877079	0.0598603	-0.632979	-0.848423	1	STC2
HALLMARK_TGF_BETA_SIGNALING	0.770791	0.88359	0.0583453	-0.62234	-0.834164	1	LTBP2
HALLMARK_IL2_STAT5_SIGNALING	0.844184	0.944682	0.0235085	-0.35147	-0.748816	18	MYC,RGS16,COCH,CD83,IL1RL1,FGL2,S100A1
HALLMARK_CHOLESTEROL_HOMEOSTASIS	0.8774	0.951353	0.0377705	-0.455588	-0.699578	3	PPARG,ADH4
HALLMARK_INTERFERON_GAMMA_RESPONSE	0.91087	0.951353	0.0201218	-0.306846	-0.633003	14	CFB,SLAMF7,CCL5,FGL2
HALLMARK_PANCREAS_BETA_CELLS	0.910377	0.951353	0.0934449	0.285714	0.65585	6	INS,GCG,SCGN,SST,PCSK2,CHGA
HALLMARK_ALLOGRAFT_REJECTION	1	1	0.266351	0.167652	0.615577	27	CXCL9,SPI1,THY1,CD3D,PTPRC
HALLMARK_MTORC1_SIGNALING	0.991137	1	0.031998	-0.327217	-0.502457	3	FGL2

## Sheet: Invasive vs. tumor central
pathway	pval	padj	log2err	ES	NES	size	leadingEdge
HALLMARK_EPITHELIAL_MESENCHYMAL_TRANSITION	0.00012816	0.0060235	0.518848	0.776668	1.78573	24	CXCL6,GEM,FAS,THBS2,MFAP5,ACTA2,FBN1,GLIPR1,COL5A2,ANPEP,PMP22,THY1,BASP1,PDGFRB,PCOLCE,VCAN
HALLMARK_TNFA_SIGNALING_VIA_NFKB	0.00115479	0.0271376	0.45506	0.79785	1.71243	16	CXCL6,GEM,CXCL2,CD83,SERPINB2,LIF,DUSP2,EDN1,IL7R
HALLMARK_KRAS_SIGNALING_UP	0.00428755	0.0671715	0.407018	0.739756	1.63991	19	GNG11,CXCR4,LIF,TFPI,RGS16,IL7R,PRDM1
HALLMARK_IL6_JAK_STAT3_SIGNALING	0.0130047	0.152806	0.38073	0.814098	1.52939	8	IL3RA,FAS
HALLMARK_HYPOXIA	0.0201108	0.189041	0.352488	0.79894	1.53093	9	CAVIN1,CXCR4,CAV1,STC1,STC2
HALLMARK_ANGIOGENESIS	0.0649762	0.414062	0.222056	0.819757	1.38179	5	CXCL6,STC1,COL5A2,LPL
HALLMARK_GLYCOLYSIS	0.0682788	0.414062	0.204295	0.744157	1.42595	9	CXCR4,STC1,STC2,MET,CDK1,VCAN
HALLMARK_UV_RESPONSE_DN	0.0704787	0.414062	0.193813	0.698902	1.42235	12	CAV1,TFPI,COL5A2,PMP22,MET,FHL2,PDGFRB,PPARG,MYC
HALLMARK_ANDROGEN_RESPONSE	0.114105	0.467994	0.164406	0.792975	1.33665	5	ADAMTS1,STEAP4,SLC26A2
HALLMARK_COAGULATION	0.139403	0.467994	0.138805	0.688075	1.31849	9	SERPINB2,FBN1,CTSK
HALLMARK_G2M_CHECKPOINT	0.100295	0.467994	0.169571	0.748634	1.37553	7	UBE2C,MKI67,CDK1,TOP2A,CENPF,MYC
HALLMARK_IL2_STAT5_SIGNALING	0.133333	0.467994	0.132846	0.604159	1.31592	18	IL3RA,IL1RL1,CD83,LIF,RGS16
HALLMARK_INTERFERON_ALPHA_RESPONSE	0.130337	0.467994	0.184706	-0.799465	-1.33028	3	SELL,LAMP3,CXCL10
HALLMARK_KRAS_SIGNALING_DN	0.0991379	0.467994	0.168238	0.727272	1.36628	8	TENT5C,SERPINB2,EDN1
HALLMARK_INFLAMMATORY_RESPONSE	0.158867	0.497783	0.118815	0.545778	1.26323	26	CXCL6,MARCO,CSF3,LIF,RGS16,EDN1,IL7R,MET,PDPN
HALLMARK_E2F_TARGETS	0.185868	0.545987	0.123257	0.73644	1.2874	6	MKI67,CDK1,PCNA,TOP2A,MYC
HALLMARK_ADIPOGENESIS	0.492176	0.647499	0.0628004	0.542421	1.03939	9	CAVIN1,LPL,PPARG
HALLMARK_APICAL_JUNCTION	0.448138	0.647499	0.0640704	0.510585	1.0391	12	FBN1,CD274,THY1,CD86,VCAN,COL17A1,EGFR
HALLMARK_APICAL_SURFACE	0.477558	0.647499	0.0758887	0.679652	1.04282	3	THY1,SRPX
HALLMARK_APOPTOSIS	0.319001	0.647499	0.0835991	0.592657	1.15106	10	FAS,CAV1,PDGFRB,TOP2A,CD14,BCL2L11
HALLMARK_BILE_ACID_METABOLISM	0.483146	0.647499	0.0873098	-0.619772	-1.03128	3	BBOX1
HALLMARK_CHOLESTEROL_HOMEOSTASIS	0.271095	0.647499	0.108394	0.790305	1.2126	3	LPL,PPARG
HALLMARK_DNA_REPAIR	0.418651	0.647499	0.0883594	0.800532	1.07307	1	PCNA
HALLMARK_ESTROGEN_RESPONSE_LATE	0.464632	0.647499	0.0643583	0.538727	1.04632	10	CAV1,DUSP2,SLC26A2,TOP2A
HALLMARK_FATTY_ACID_METABOLISM	0.495957	0.647499	0.0962406	-0.512702	-1.00462	5	CYP1A1,ADH1C
HALLMARK_HEDGEHOG_SIGNALING	0.297619	0.647499	0.10882	0.864362	1.15863	1	THY1
HALLMARK_HEME_METABOLISM	0.30441	0.647499	0.0875697	0.617204	1.18269	9	TENT5C
HALLMARK_MITOTIC_SPINDLE	0.436252	0.647499	0.0725352	0.611028	1.06816	6	CDK1,TOP2A,CENPF,BCL2L11
HALLMARK_MTORC1_SIGNALING	0.328546	0.647499	0.096563	0.764253	1.17263	3	CXCR4,STC1
HALLMARK_MYC_TARGETS_V1	0.386408	0.647499	0.0916795	0.770667	1.10328	2	PCNA,MYC
HALLMARK_MYC_TARGETS_V2	0.386408	0.647499	0.0916795	0.770667	1.10328	2	DUSP2,MYC
HALLMARK_P53_PATHWAY	0.329023	0.647499	0.0838361	0.611564	1.14891	8	FAS,LIF,RGS16,MDM2
HALLMARK_PEROXISOME	0.48932	0.647499	0.0787114	0.722667	1.03457	2	TOP2A,SEMA3C
HALLMARK_PI3K_AKT_MTOR_SIGNALING	0.362657	0.647499	0.0908241	0.748518	1.14848	3	CXCR4,CDK1
HALLMARK_UNFOLDED_PROTEIN_RESPONSE	0.277778	0.647499	0.113313	0.87234	1.16933	1	STC2
HALLMARK_WNT_BETA_CATENIN_SIGNALING	0.484127	0.647499	0.08042	0.768617	1.03029	1	MYC
HALLMARK_XENOBIOTIC_METABOLISM	0.545455	0.692875	0.0557104	0.487345	0.973049	11	FAS
HALLMARK_ESTROGEN_RESPONSE_EARLY	0.58477	0.723268	0.0551352	0.50026	0.939807	8	STC2,FHL2,MLPH,SLC26A2,MYC
HALLMARK_INTERFERON_GAMMA_RESPONSE	0.610039	0.735175	0.0481184	0.432049	0.90972	14	FAS,CD274,CD86
HALLMARK_UV_RESPONSE_UP	0.640254	0.752298	0.0554793	0.535267	0.902252	5	CXCL2
HALLMARK_TGF_BETA_SIGNALING	0.688492	0.789247	0.0626618	0.648936	0.869866	1	LTBP2
HALLMARK_COMPLEMENT	0.731152	0.804206	0.0444181	0.415193	0.795593	9	SERPINB2
HALLMARK_MYOGENESIS	0.752874	0.804206	0.0435378	0.414953	0.779545	8	STC2,MYH11
HALLMARK_PANCREAS_BETA_CELLS	0.740741	0.804206	0.0770737	-0.374167	-0.775663	6	SST,PCSK2,CHGA,INS
HALLMARK_ALLOGRAFT_REJECTION	0.838235	0.87549	0.0310618	0.314797	0.734496	27	FAS,LIF,THY1,CD86,IGSF6
HALLMARK_PROTEIN_SECRETION	0.935922	0.953321	0.0473534	0.408176	0.584343	2	EGFR
HALLMARK_SPERMATOGENESIS	0.953321	0.953321	0.0429311	0.345104	0.529508	3	CDK1

## Sheet: Stroma central vs. tumor centra
pathway	pval	padj	log2err	ES	NES	size	leadingEdge
HALLMARK_MITOTIC_SPINDLE	0.000252752	0.0118794	0.498493	-0.908356	-1.76382	6	DST,CCNB2,CDK1,CENPF,BCL2L11,TOP2A
HALLMARK_E2F_TARGETS	0.00188229	0.0310636	0.45506	-0.867069	-1.68365	6	MYC,CCNB2,CDK1,TOP2A,PCNA
HALLMARK_EPITHELIAL_MESENCHYMAL_TRANSITION	0.00264371	0.0310636	0.431708	0.539745	1.88236	24	SFRP4,COL5A2,FBN1,THBS2,ACTA2,VCAN,PDGFRB,PMP22,PCOLCE,ANPEP,THY1
HALLMARK_IL6_JAK_STAT3_SIGNALING	0.0021849	0.0310636	0.431708	0.792208	1.99951	8	IL3RA,CXCL9,CSF2RA,CXCL10
HALLMARK_ANGIOGENESIS	0.00363887	0.0342054	0.431708	0.849566	1.84088	5	COL5A2,VCAN,LPL,STC1
HALLMARK_PROTEIN_SECRETION	0.00752079	0.0589129	0.407018	-0.968	-1.45676	2	DST,EGFR
HALLMARK_G2M_CHECKPOINT	0.0103877	0.0697461	0.38073	-0.799259	-1.62112	7	MYC,CCNB2,CDK1,CENPF,TOP2A
HALLMARK_PI3K_AKT_MTOR_SIGNALING	0.0189801	0.111508	0.352488	-0.902337	-1.47285	3	EGFR,CDK1
HALLMARK_ESTROGEN_RESPONSE_LATE	0.0229162	0.119673	0.352488	-0.705493	-1.56892	10	KLK11,MEST,TOP2A,CAV1
HALLMARK_GLYCOLYSIS	0.0314578	0.13441	0.321776	-0.704429	-1.51867	9	MET,GPC1,EGFR,CDK1
HALLMARK_P53_PATHWAY	0.0302459	0.13441	0.352488	-0.734821	-1.5377	8	CLCA2,GPX2,PCNA,MDM2,RGS16
HALLMARK_APOPTOSIS	0.0555556	0.217593	0.227987	-0.660223	-1.46825	10	ERBB2,BCL2L11,TOP2A,CAV1
HALLMARK_PEROXISOME	0.0759931	0.238112	0.213928	-0.898667	-1.35241	2	SEMA3C,TOP2A
HALLMARK_SPERMATOGENESIS	0.0696517	0.238112	0.21925	-0.832337	-1.3586	3	CCNB2,CDK1
HALLMARK_UV_RESPONSE_UP	0.0728682	0.238112	0.206588	-0.735516	-1.37614	5	AQP3,EPCAM,BCL2L11
HALLMARK_APICAL_SURFACE	0.0877193	0.242518	0.24134	0.811655	1.44624	3	THY1,SRPX
HALLMARK_MYC_TARGETS_V1	0.0829016	0.242518	0.204295	-0.893333	-1.34439	2	MYC,PCNA
HALLMARK_HYPOXIA	0.125541	0.307158	0.148262	-0.629031	-1.35612	9	GPC1,EGFR,CAV1
HALLMARK_KRAS_SIGNALING_DN	0.13069	0.307158	0.146416	-0.645706	-1.35122	8	EDN1,SERPINB2,CDH16,UPK3B,TENT5C,TCL1A
HALLMARK_WNT_BETA_CATENIN_SIGNALING	0.130705	0.307158	0.176694	-0.925532	-1.24881	1	MYC
HALLMARK_HEDGEHOG_SIGNALING	0.139847	0.31299	0.16318	0.930851	1.24025	1	THY1
HALLMARK_MYOGENESIS	0.17757	0.379354	0.186433	0.501355	1.26541	8	MEF2C,MYH11,DES,IGF1,MYLK,STC2,PVALB,SPDEF
HALLMARK_DNA_REPAIR	0.192946	0.394281	0.142901	-0.890957	-1.20216	1	PCNA
HALLMARK_ESTROGEN_RESPONSE_EARLY	0.23348	0.448806	0.105125	-0.584735	-1.22363	8	AQP3,MYC
HALLMARK_TNFA_SIGNALING_VIA_NFKB	0.238727	0.448806	0.0975449	-0.479374	-1.19681	16	EDN1,TNC,MYC,CD83,SERPINB2,CCL5
HALLMARK_ALLOGRAFT_REJECTION	0.273256	0.493962	0.206588	0.314661	1.11614	27	SPI1,CXCL9,THY1,PTPRC,CD4,IGSF6,CD8A,CD3D,IRF8,PRF1,CD2,FAS
HALLMARK_MYC_TARGETS_V2	0.29361	0.511098	0.100991	-0.765333	-1.15176	2	MYC,DUSP2
HALLMARK_INFLAMMATORY_RESPONSE	0.336574	0.564963	0.0738053	-0.401298	-1.09918	26	MET,LAMP3,EDN1,MYC
HALLMARK_HEME_METABOLISM	0.376623	0.61039	0.0768737	-0.506992	-1.09301	9	AQP3
HALLMARK_ANDROGEN_RESPONSE	0.457364	0.716537	0.0706196	-0.553292	-1.0352	5	ALDH1A3,STEAP4,ADAMTS1
HALLMARK_PANCREAS_BETA_CELLS	0.529954	0.77837	0.0629395	-0.505435	-0.98144	6	SST,CHGA,PCSK2,SCGN
HALLMARK_UV_RESPONSE_DN	0.52038	0.77837	0.0579755	-0.411168	-0.961716	12	MET,ERBB2,MYC,CAV1
HALLMARK_APICAL_JUNCTION	0.588315	0.813259	0.0522693	-0.388123	-0.907814	12	COL17A1,EGFR
HALLMARK_INTERFERON_ALPHA_RESPONSE	0.577114	0.813259	0.0625237	-0.583551	-0.952512	3	LAMP3
HALLMARK_CHOLESTEROL_HOMEOSTASIS	0.629073	0.830808	0.078921	0.47861	0.852805	3	LPL,ADH4,PPARG
HALLMARK_COMPLEMENT	0.636364	0.830808	0.0514265	-0.406541	-0.876454	9	S100A12,SERPINB2,CCL5,CFB
HALLMARK_BILE_ACID_METABOLISM	0.701493	0.891085	0.0533478	-0.523425	-0.854369	3	BBOX1
HALLMARK_ADIPOGENESIS	0.829726	0.934244	0.0392759	-0.329312	-0.709959	9	ADIPOQ,SNCG,CYP4B1,CAVIN2,PPARG,RETN
HALLMARK_FATTY_ACID_METABOLISM	0.812325	0.934244	0.0714786	0.333333	0.722284	5	INMT,HMGCS2,CA4,CYP1A1,ADH1C
HALLMARK_IL2_STAT5_SIGNALING	0.850197	0.934244	0.0337507	-0.280702	-0.71965	18	MYC,CD83,RGS16,IL1RL1,FGL2,CTLA4,SELL,S100A1,COCH
HALLMARK_KRAS_SIGNALING_UP	0.854734	0.934244	0.0328701	-0.275414	-0.71769	19	MALL,ALDH1A3,CFB,RGS16
HALLMARK_TGF_BETA_SIGNALING	0.787356	0.934244	0.0546808	0.606383	0.807933	1	LTBP2
HALLMARK_UNFOLDED_PROTEIN_RESPONSE	0.802682	0.934244	0.0537873	0.598404	0.797303	1	STC2
HALLMARK_INTERFERON_GAMMA_RESPONSE	0.894526	0.934283	0.0320704	-0.278908	-0.67605	14	SLAMF7,CCL5,CFB,FGL2
HALLMARK_XENOBIOTIC_METABOLISM	0.877095	0.934283	0.0351652	-0.297676	-0.679108	11	CFB,FBLN1,ADH1C,CYP1A1,PTGDS,TAT,ESR1,AQP9
HALLMARK_COAGULATION	0.919192	0.939174	0.0344919	-0.291151	-0.627688	9	RAPGEF3,SERPINB2,CFB
HALLMARK_MTORC1_SIGNALING	0.9801	0.9801	0.0380056	-0.341204	-0.556936	3	FGL2

## Sheet: Invasive vs. stroma central
pathway	pval	padj	log2err	ES	NES	size	leadingEdge
HALLMARK_MITOTIC_SPINDLE	0.00162996	0.0766081	0.45506	0.897574	1.54776	6	CDK1,DST,CENPF,TOP2A,CCNB2,BCL2L11
HALLMARK_TNFA_SIGNALING_VIA_NFKB	0.00370752	0.0871267	0.431708	0.749885	1.51217	16	EDN1,SERPINB2,CD83,MYC,CXCL6,GEM,DUSP2,TNC,LIF
HALLMARK_E2F_TARGETS	0.0119198	0.111048	0.38073	0.843666	1.4548	6	CDK1,TOP2A,MYC,PCNA,CCNB2,MKI67
HALLMARK_ESTROGEN_RESPONSE_LATE	0.0189018	0.111048	0.352488	0.759778	1.42098	10	CAV1,TOP2A,MEST,KLK11,DUSP2,SLC26A2
HALLMARK_G2M_CHECKPOINT	0.00763564	0.111048	0.407018	0.845946	1.49593	7	CDK1,CENPF,TOP2A,MYC,CCNB2,UBE2C,MKI67
HALLMARK_GLYCOLYSIS	0.0176983	0.111048	0.352488	0.769037	1.41639	9	MET,CDK1,EGFR,GPC1
HALLMARK_P53_PATHWAY	0.0154244	0.111048	0.38073	0.785053	1.41535	8	CLCA2,PCNA,MDM2,RGS16,GPX2,LIF,FAS
HALLMARK_PROTEIN_SECRETION	0.0147094	0.111048	0.38073	0.957333	1.36904	2	EGFR,DST
HALLMARK_PEROXISOME	0.0420168	0.219421	0.287857	0.933333	1.33472	2	TOP2A,SEMA3C
HALLMARK_APOPTOSIS	0.0519031	0.230392	0.2114	0.731494	1.36809	10	CAV1,TOP2A,BCL2L11,ERBB2,FAS
HALLMARK_KRAS_SIGNALING_DN	0.0548272	0.230392	0.208955	0.752582	1.35681	8	EDN1,SERPINB2,TENT5C
HALLMARK_MYC_TARGETS_V1	0.0588235	0.230392	0.24134	0.92	1.31565	2	MYC,PCNA
HALLMARK_ANDROGEN_RESPONSE	0.0745672	0.243379	0.188204	0.800789	1.30613	5	ADAMTS1,STEAP4,ALDH1A3,SLC26A2
HALLMARK_ESTROGEN_RESPONSE_EARLY	0.0822408	0.243379	0.168238	0.731348	1.31853	8	MYC,AQP3,FHL2,SLC26A2,STC2
HALLMARK_HYPOXIA	0.0792541	0.243379	0.169571	0.721401	1.32865	9	EGFR,CAV1,GPC1,CAVIN1,CXCR4,STC2
HALLMARK_PI3K_AKT_MTOR_SIGNALING	0.092006	0.243379	0.179782	0.849279	1.27423	3	CDK1,EGFR
HALLMARK_SPERMATOGENESIS	0.0829563	0.243379	0.190023	0.856845	1.28558	3	CDK1,CCNB2
HALLMARK_UV_RESPONSE_UP	0.0932091	0.243379	0.166934	0.787799	1.28494	5	EPCAM,BCL2L11,AQP3
HALLMARK_MYC_TARGETS_V2	0.122689	0.29135	0.16318	0.874667	1.25082	2	MYC,DUSP2
HALLMARK_UV_RESPONSE_DN	0.124579	0.29135	0.129443	0.661548	1.28088	12	MET,CAV1,MYC,FHL2,ERBB2
HALLMARK_WNT_BETA_CATENIN_SIGNALING	0.130178	0.29135	0.172324	0.93883	1.25212	1	MYC
HALLMARK_DNA_REPAIR	0.169625	0.318895	0.149208	0.917553	1.22374	1	PCNA
HALLMARK_HEME_METABOLISM	0.168998	0.318895	0.111011	0.669305	1.2327	9	TENT5C,AQP3
HALLMARK_IL2_STAT5_SIGNALING	0.160085	0.318895	0.10882	0.601644	1.2284	18	IL1RL1,CD83,MYC,RGS16,LIF
HALLMARK_INFLAMMATORY_RESPONSE	0.16172	0.318895	0.105521	0.570359	1.21861	26	MET,EDN1,MYC,CXCL6,RGS16,LAMP3,CSF3,LIF
HALLMARK_EPITHELIAL_MESENCHYMAL_TRANSITION	0.303093	0.547898	0.0707899	0.53223	1.12822	24	DST,GPC1,CXCL6,MEST,GEM,MFAP5,TNC,FAS,FSTL3,GLIPR1
HALLMARK_IL6_JAK_STAT3_SIGNALING	0.337423	0.587367	0.190023	-0.438219	-1.08402	8	CXCL10,CXCL9,CSF2RA,IL2RA
HALLMARK_KRAS_SIGNALING_UP	0.416578	0.675144	0.0568864	0.514057	1.05548	19	MALL,RGS16,ALDH1A3,LIF,CXCR4,CFB,VWA5A,PRDM1
HALLMARK_UNFOLDED_PROTEIN_RESPONSE	0.408284	0.675144	0.0894367	0.792553	1.05703	1	STC2
HALLMARK_APICAL_JUNCTION	0.4422	0.67652	0.0566484	0.545324	1.05585	12	COL17A1,EGFR
HALLMARK_FATTY_ACID_METABOLISM	0.446215	0.67652	0.128789	-0.491935	-1.01734	5	CYP1A1,ADH1C,CA4,INMT,HMGCS2
HALLMARK_HEDGEHOG_SIGNALING	0.482966	0.709356	0.0810802	-0.74734	-1.01962	1	THY1
HALLMARK_APICAL_SURFACE	0.539823	0.768839	0.096563	-0.515396	-0.904368	3	SRPX,THY1
HALLMARK_COAGULATION	0.565268	0.773713	0.04707	0.527053	0.970708	9	SERPINB2,RAPGEF3,CFB
HALLMARK_MTORC1_SIGNALING	0.576169	0.773713	0.0580984	0.653371	0.980294	3	CXCR4,STC1
HALLMARK_XENOBIOTIC_METABOLISM	0.643757	0.840461	0.0403295	0.481501	0.91181	11	FAS,CFB,FBLN1,PTGDS,AQP9
HALLMARK_ADIPOGENESIS	0.710956	0.886586	0.0365315	0.478216	0.880762	9	CAVIN1,PPARG
HALLMARK_INTERFERON_ALPHA_RESPONSE	0.716814	0.886586	0.0806388	-0.432965	-0.759727	3	CXCL10,SELL
HALLMARK_CHOLESTEROL_HOMEOSTASIS	0.757164	0.889668	0.0454968	0.55615	0.834427	3	PPARG,LPL,ADH4
HALLMARK_TGF_BETA_SIGNALING	0.755424	0.889668	0.0579755	0.635638	0.847749	1	LTBP2
HALLMARK_ANGIOGENESIS	0.79494	0.911273	0.0375363	0.501455	0.817901	5	CXCL6
HALLMARK_MYOGENESIS	0.831943	0.930984	0.0300618	0.406832	0.733465	8	STC2,MYH11,PVALB,IGF1,MYLK,MEF2C,SPDEF
HALLMARK_COMPLEMENT	0.889277	0.972001	0.0254821	0.367845	0.677483	9	SERPINB2
HALLMARK_BILE_ACID_METABOLISM	0.955752	0.979434	0.0659816	-0.312834	-0.548932	3	BBOX1,AR,AQP9
HALLMARK_INTERFERON_GAMMA_RESPONSE	0.918681	0.979434	0.0202691	0.322331	0.640469	14	SLAMF7,FAS,CFB,CCL5,CD86
HALLMARK_PANCREAS_BETA_CELLS	0.958595	0.979434	0.0254118	0.32041	0.55251	6	SCGN,GCG
HALLMARK_ALLOGRAFT_REJECTION	1	1	0.143903	-0.23618	-0.872581	27	PTPRC,CXCL9,SPI1,CD3D,LY86,CCR2,CD8A,CD247
