# Supplementary material for: Personalizing the treatment of head and neck cancer in vitro: The 3D-OTC model
Source: BMC Med. 2026 Apr 25;24:270. doi: 10.1186/s12916-026-04883-z (PMC13123083; doi:10.1186/s12916-026-04883-z)
Supplement: Supplementary file 4 — Supplementary Material 4 [file 12916_2026_4883_MOESM4_ESM.xlsx]

## Sheet: Invasive vs. non-invasive
pathway	pval	padj	log2err	ES	NES	size	leadingEdge
REACTOME_SIGNALING_BY_INTERLEUKINS	0.00347787	0.0730352	0.431708	0.725563	1.73101	23	IL3RA,CSF3,IL1RL1,LIF,SERPINB2,CXCL2
REACTOME_CYTOKINE_SIGNALING_IN_IMMUNE_SYSTEM	0.00757721	0.0795607	0.407018	0.63125	1.64401	35	IL3RA,CSF3,IL1RL1,LIF,SERPINB2,CXCL2
REACTOME_G_ALPHA_I_SIGNALLING_EVENTS	0.021728	0.152096	0.352488	0.714684	1.58559	17	CXCL6,GNG11,RGS16,CXCR4,CXCL2
REACTOME_GPCR_LIGAND_BINDING	0.0492343	0.25848	0.321776	0.626679	1.50955	24	CXCL6,GNG11,CXCR4,CXCL2
REACTOME_SIGNALING_BY_GPCR	0.0623608	0.261915	0.271289	0.5921	1.44789	28	CXCL6,GNG11,RGS16,CXCR4,CXCL2
REACTOME_INNATE_IMMUNE_SYSTEM	0.0749543	0.26234	0.222056	-0.503879	-1.34921	45	TREM2,FGL2,CD247,SERPINB3,SELL,CLEC10A,CFB,S100A12,PLCG2,S100A1,LILRB2,CD93,MS4A2,LY86,PECAM1,CCR2,FCN2,CFHR1,CD300E,GNLY,CHGA,KLRD1
REACTOME_INTRACELLULAR_SIGNALING_BY_SECOND_MESSENGERS	0.0997732	0.29932	0.213928	0.627274	1.36417	15	SNAI1,IL1RL1,CD86,PDGFRA
REACTOME_CLASS_A_1_RHODOPSIN_LIKE_RECEPTORS	0.134199	0.304615	0.17822	0.576915	1.32052	19	CXCL6,CXCR4,CXCL2
REACTOME_PEPTIDE_LIGAND_BINDING_RECEPTORS	0.145055	0.304615	0.172324	0.581565	1.30845	18	CXCL6,CXCR4,CXCL2
REACTOME_POST_TRANSLATIONAL_PROTEIN_MODIFICATION	0.14	0.304615	0.158514	-0.543919	-1.32769	27	LY6D,TNC
REACTOME_METABOLISM_OF_LIPIDS	0.229947	0.438989	0.118815	-0.562936	-1.25428	15	GPX2,CYP1A1,CYP4B1,HPGDS
REACTOME_IMMUNOREGULATORY_INTERACTIONS_BETWEEN_A_LYMPHOID_AND_A_NON_LYMPHOID_CELL	0.298725	0.482556	0.103197	-0.488276	-1.14262	23	TREM2,CD247,SELL,COL17A1
REACTOME_NEUTROPHIL_DEGRANULATION	0.285192	0.482556	0.106323	-0.517773	-1.18018	18	FGL2,SERPINB3,SELL,S100A12,LILRB2,CD93,PECAM1
REACTOME_TRANSPORT_OF_SMALL_MOLECULES	0.464088	0.696133	0.0787114	-0.446436	-1.02226	20	CLCA2,DERL3,AQP3
REACTOME_HEMOSTASIS	0.619256	0.866958	0.0727141	0.376056	0.896274	22	GNG11,GATA2,SERPINB2
REACTOME_DISEASES_OF_SIGNAL_TRANSDUCTION_BY_GROWTH_FACTOR_RECEPTORS_AND_SECOND_MESSENGERS	0.81769	0.926141	0.0501934	-0.305865	-0.690218	16	ERBB2
REACTOME_EXTRACELLULAR_MATRIX_ORGANIZATION	0.837937	0.926141	0.0499914	-0.314284	-0.719655	20	TNC,DST,ACTG2,COL17A1,LTBP2,NTN4
REACTOME_INFECTIOUS_DISEASE	0.757112	0.926141	0.0628004	0.33194	0.791129	22	GNG11,CXCR4,DPEP1
REACTOME_RNA_POLYMERASE_II_TRANSCRIPTION	0.759219	0.926141	0.062249	0.322994	0.819443	32	GEM,GATA2,FAS,CTSK,PRDM1
REACTOME_ADAPTIVE_IMMUNE_SYSTEM	0.903704	0.929825	0.0467883	-0.270044	-0.703241	41	TREM2,CD247,SELL,COL17A1,CTLA4,PLCG2,S100A1,LILRB2,RAPGEF3,KLRB1,MRC1
REACTOME_SIGNALING_BY_RECEPTOR_TYROSINE_KINASES	0.929825	0.929825	0.0532386	0.254953	0.59878	21	CD274,PRDM1,PDGFRA,THBS2

## Sheet: Invasive vs. expansive
pathway	pval	padj	log2err	ES	NES	size	leadingEdge
REACTOME_SIGNALING_BY_INTERLEUKINS	0.00314454	0.0660353	0.431708	0.725563	1.73277	23	IL3RA,CSF3,IL1RL1,LIF,SERPINB2,CXCL2
REACTOME_CYTOKINE_SIGNALING_IN_IMMUNE_SYSTEM	0.0109944	0.115441	0.38073	0.63125	1.65877	35	IL3RA,CSF3,IL1RL1,LIF,SERPINB2,CXCL2
REACTOME_G_ALPHA_I_SIGNALLING_EVENTS	0.0167565	0.117296	0.352488	0.714684	1.59764	17	CXCL6,GNG11,RGS16,CXCR4,CXCL2
REACTOME_GPCR_LIGAND_BINDING	0.0501154	0.229245	0.321776	0.626679	1.51338	24	CXCL6,GNG11,CXCR4,CXCL2
REACTOME_SIGNALING_BY_GPCR	0.0545822	0.229245	0.321776	0.5921	1.48926	28	CXCL6,GNG11,RGS16,CXCR4,CXCL2
REACTOME_INNATE_IMMUNE_SYSTEM	0.0716846	0.250896	0.224966	-0.503879	-1.37017	45	TREM2,FGL2,CD247,SERPINB3,SELL,CLEC10A,CFB,S100A12,PLCG2,S100A1,LILRB2,CD93,MS4A2,LY86,PECAM1,CCR2,FCN2,CFHR1,CD300E,GNLY,CHGA,KLRD1
REACTOME_CLASS_A_1_RHODOPSIN_LIKE_RECEPTORS	0.147982	0.312162	0.172324	0.576915	1.32371	19	CXCL6,CXCR4,CXCL2
REACTOME_INTRACELLULAR_SIGNALING_BY_SECOND_MESSENGERS	0.121005	0.312162	0.193813	0.627274	1.36687	15	SNAI1,IL1RL1,CD86,PDGFRA
REACTOME_PEPTIDE_LIGAND_BINDING_RECEPTORS	0.148649	0.312162	0.172324	0.581565	1.31917	18	CXCL6,CXCR4,CXCL2
REACTOME_POST_TRANSLATIONAL_PROTEIN_MODIFICATION	0.120148	0.312162	0.173748	-0.543919	-1.33071	27	LY6D,TNC
REACTOME_METABOLISM_OF_LIPIDS	0.216312	0.412959	0.122679	-0.562936	-1.25255	15	GPX2,CYP1A1,CYP4B1,HPGDS
REACTOME_NEUTROPHIL_DEGRANULATION	0.24552	0.429659	0.114751	-0.517773	-1.19948	18	FGL2,SERPINB3,SELL,S100A12,LILRB2,CD93,PECAM1
REACTOME_IMMUNOREGULATORY_INTERACTIONS_BETWEEN_A_LYMPHOID_AND_A_NON_LYMPHOID_CELL	0.295203	0.476866	0.104733	-0.488276	-1.15642	23	TREM2,CD247,SELL,COL17A1
REACTOME_TRANSPORT_OF_SMALL_MOLECULES	0.434783	0.652174	0.0813027	-0.446436	-1.03925	20	CLCA2,DERL3,AQP3
REACTOME_HEMOSTASIS	0.664488	0.928846	0.0689567	0.376056	0.888065	22	GNG11,GATA2,SERPINB2
REACTOME_RNA_POLYMERASE_II_TRANSCRIPTION	0.707692	0.928846	0.0662842	0.322994	0.832248	32	GEM,GATA2,FAS,CTSK,PRDM1
REACTOME_ADAPTIVE_IMMUNE_SYSTEM	0.910092	0.930804	0.0460458	-0.270044	-0.71657	41	TREM2,CD247,SELL,COL17A1,CTLA4,PLCG2,S100A1,LILRB2,RAPGEF3,KLRB1,MRC1
REACTOME_DISEASES_OF_SIGNAL_TRANSDUCTION_BY_GROWTH_FACTOR_RECEPTORS_AND_SECOND_MESSENGERS	0.866785	0.930804	0.0467883	-0.305865	-0.68929	16	ERBB2
REACTOME_EXTRACELLULAR_MATRIX_ORGANIZATION	0.824275	0.930804	0.0499914	-0.314284	-0.731617	20	TNC,DST,ACTG2,COL17A1,LTBP2,NTN4
REACTOME_INFECTIOUS_DISEASE	0.814815	0.930804	0.0590955	0.33194	0.783884	22	GNG11,CXCR4,DPEP1
REACTOME_SIGNALING_BY_RECEPTOR_TYROSINE_KINASES	0.930804	0.930804	0.0540088	0.254953	0.592443	21	CD274,PRDM1,PDGFRA,THBS2

## Sheet: Expansive vs. non-invasive
pathway	pval	padj	log2err	ES	NES	size	leadingEdge
REACTOME_CYTOKINE_SIGNALING_IN_IMMUNE_SYSTEM	0.00902976	0.0948124	0.38073	0.63125	1.66546	35	IL3RA,CSF3,IL1RL1,LIF,SERPINB2,CXCL2
REACTOME_SIGNALING_BY_INTERLEUKINS	0.00556664	0.0948124	0.407018	0.725563	1.76225	23	IL3RA,CSF3,IL1RL1,LIF,SERPINB2,CXCL2
REACTOME_G_ALPHA_I_SIGNALLING_EVENTS	0.0183482	0.128437	0.352488	0.714684	1.60355	17	CXCL6,GNG11,RGS16,CXCR4,CXCL2
REACTOME_GPCR_LIGAND_BINDING	0.0425568	0.178738	0.321776	0.626679	1.53264	24	CXCL6,GNG11,CXCR4,CXCL2
REACTOME_SIGNALING_BY_GPCR	0.0414857	0.178738	0.321776	0.5921	1.48273	28	CXCL6,GNG11,RGS16,CXCR4,CXCL2
REACTOME_INNATE_IMMUNE_SYSTEM	0.0817491	0.286122	0.216543	-0.503879	-1.37312	45	TREM2,FGL2,CD247,SERPINB3,SELL,CLEC10A,CFB,S100A12,PLCG2,S100A1,LILRB2,CD93,MS4A2,LY86,PECAM1,CCR2,FCN2,CFHR1,CD300E,GNLY,CHGA,KLRD1
REACTOME_POST_TRANSLATIONAL_PROTEIN_MODIFICATION	0.108159	0.324478	0.186433	-0.543919	-1.35868	27	LY6D,TNC
REACTOME_CLASS_A_1_RHODOPSIN_LIKE_RECEPTORS	0.154989	0.325478	0.16318	0.576915	1.32949	19	CXCL6,CXCR4,CXCL2
REACTOME_INTRACELLULAR_SIGNALING_BY_SECOND_MESSENGERS	0.151452	0.325478	0.16318	0.627274	1.36328	15	SNAI1,IL1RL1,CD86,PDGFRA
REACTOME_PEPTIDE_LIGAND_BINDING_RECEPTORS	0.151899	0.325478	0.164406	0.581565	1.32521	18	CXCL6,CXCR4,CXCL2
REACTOME_METABOLISM_OF_LIPIDS	0.219231	0.418531	0.127505	-0.562936	-1.23931	15	GPX2,CYP1A1,CYP4B1,HPGDS
REACTOME_NEUTROPHIL_DEGRANULATION	0.265152	0.464015	0.113313	-0.517773	-1.18855	18	FGL2,SERPINB3,SELL,S100A12,LILRB2,CD93,PECAM1
REACTOME_IMMUNOREGULATORY_INTERACTIONS_BETWEEN_A_LYMPHOID_AND_A_NON_LYMPHOID_CELL	0.290448	0.469186	0.10925	-0.488276	-1.15572	23	TREM2,CD247,SELL,COL17A1
REACTOME_TRANSPORT_OF_SMALL_MOLECULES	0.410546	0.615819	0.08654	-0.446436	-1.04479	20	CLCA2,DERL3,AQP3
REACTOME_HEMOSTASIS	0.610548	0.854767	0.0696133	0.376056	0.904819	22	GNG11,GATA2,SERPINB2
REACTOME_ADAPTIVE_IMMUNE_SYSTEM	0.875229	0.918991	0.04783	-0.270044	-0.730683	41	TREM2,CD247,SELL,COL17A1,CTLA4,PLCG2,S100A1,LILRB2,RAPGEF3,KLRB1,MRC1
REACTOME_DISEASES_OF_SIGNAL_TRANSDUCTION_BY_GROWTH_FACTOR_RECEPTORS_AND_SECOND_MESSENGERS	0.838772	0.918991	0.0518458	-0.305865	-0.689557	16	ERBB2
REACTOME_EXTRACELLULAR_MATRIX_ORGANIZATION	0.806026	0.918991	0.052805	-0.314284	-0.735518	20	TNC,DST,ACTG2,COL17A1,LTBP2,NTN4
REACTOME_INFECTIOUS_DISEASE	0.770791	0.918991	0.0583453	0.33194	0.798672	22	GNG11,CXCR4,DPEP1
REACTOME_RNA_POLYMERASE_II_TRANSCRIPTION	0.706264	0.918991	0.0655321	0.322994	0.829602	32	GEM,GATA2,FAS,CTSK,PRDM1
REACTOME_SIGNALING_BY_RECEPTOR_TYROSINE_KINASES	0.931818	0.931818	0.0503964	0.254953	0.603851	21	CD274,PRDM1,PDGFRA,THBS2
